# Supplementary material for: Analysis of genome-wide association studies of low-temperature germination in Xian and Geng rice
Source: Front Plant Sci. 2024 Aug 6;15:1404879. doi: 10.3389/fpls.2024.1404879 (PMC11333256; doi:10.3389/fpls.2024.1404879)
Supplement: Supplementary file 1 [file Table_1.xlsx]

## Sheet: Table.S1
Table S1. SNP density
Chr	Length	No. SNPs	SNP density /Mb
1	43270923	520196	12021.8
2	35937250	449599	12510.7
3	36413819	425719	11691.1
4	35502694	438193	12342.5
5	29958434	341617	11403
6	31248787	409973	13119.6
7	29697621	412982	13906.2
8	28443022	399569	14048.1
9	23012720	310458	13490.7
10	23207287	373051	16074.7
11	29021106	469134	16165.3
12	27531856	388185	14099.5
Whole	373245519	4938676	13231.7

## Sheet: Table.S2
Table S2. Significant SNPs associated with leaf shape.
Trait	Marker	Chr	Pos	marker_F	p	marker_Rsq	add_F	add_p	dom_F	dom_p	marker_df	marker_MS	error_df	error_MS	model_df	model_MS	minorObs
LTG3	chr01:1222839	1	1222839	22.0595	1.3525e-09	0.12047	15.0996	0.00012849	27.5303	3.1463e-07	2	0.0052	268	0.00023588	3	0.00772	24
LTG3	chr01:2090800	1	2090800	23.8849	2.8472e-10	0.12893	18.2797	2.6514e-05	27.6772	2.937e-07	2	0.00557	268	0.00023315	3	0.00797	40
LTG3	chr01:3289042	1	3289042	24.1899	2.1982e-10	0.13033	8.14264	0.00466	39.0844	1.593e-09	2	0.00563	268	0.0002327	3	0.00801	27
LTG3	chr01:6737873	1	6737873	31.1214	7.0209e-13	0.16063	18.7745	2.0798e-05	40.6976	7.7631e-10	2	0.00694	268	0.00022293	3	0.00888	57
LTG3	chr01:6956491	1	6956491	23.1571	5.288e-10	0.12558	43.3283	2.4133e-10	2.71042	0.10087	2	0.00542	268	0.00023423	3	0.00787	13
LTG3	chr01:13093731	1	13093731	21.7701	1.7345e-09	0.11911	29.8306	1.0731e-07	12.4409	0.00049399	2	0.00514	268	0.00023632	3	0.00768	14
LTG3	chr01:26775538	1	26775538	23.8742	2.8731e-10	0.12888	1.06372	0.30329	46.5047	6.0497e-11	2	0.00557	268	0.00023317	3	0.00797	20
LTG3	chr02:14182567	2	14182567	21.8967	1.5556e-09	0.11971	13.7751	0.0002504	28.6047	1.9037e-07	2	0.00517	268	0.00023612	3	0.0077	28
LTG3	chr02:27436757	2	27436757	29.0569	3.7897e-12	0.15187	22.2572	3.8365e-06	33.1929	2.2861e-08	2	0.00656	268	0.00022576	3	0.00863	16
LTG3	chr02:27436799	2	27436799	28.4955	6.016e-12	0.14945	19.2782	1.6255e-05	35.2577	8.9239e-09	2	0.00646	268	0.00022654	3	0.00856	14
LTG3	chr02:27436802	2	27436802	28.4955	6.016e-12	0.14945	19.2782	1.6255e-05	35.2577	8.9239e-09	2	0.00646	268	0.00022654	3	0.00856	14
LTG3	chr02:27436812	2	27436812	28.4955	6.016e-12	0.14945	19.2782	1.6255e-05	35.2577	8.9239e-09	2	0.00646	268	0.00022654	3	0.00856	14
LTG3	chr02:27436821	2	27436821	28.4955	6.016e-12	0.14945	19.2782	1.6255e-05	35.2577	8.9239e-09	2	0.00646	268	0.00022654	3	0.00856	14
LTG3	chr02:27436825	2	27436825	28.4955	6.016e-12	0.14945	19.2782	1.6255e-05	35.2577	8.9239e-09	2	0.00646	268	0.00022654	3	0.00856	14
LTG3	chr02:27436878	2	27436878	27.4417	1.4386e-11	0.14487	28.3719	2.1167e-07	24.0774	1.6083e-06	2	0.00626	268	0.00022801	3	0.00843	16
LTG3	chr02:27436882	2	27436882	27.4417	1.4386e-11	0.14487	28.3719	2.1167e-07	24.0774	1.6083e-06	2	0.00626	268	0.00022801	3	0.00843	16
LTG3	chr02:27984356	2	27984356	24.456	1.755e-10	0.13154	44.1552	1.678e-10	4.22708	0.04075	2	0.00568	268	0.00023231	3	0.00804	30
LTG3	chr02:28156613	2	28156613	21.7468	1.7696e-09	0.119	40.1927	9.6698e-10	3.00179	0.08432	2	0.00514	268	0.00023635	3	0.00768	32
LTG3	chr02:29266551	2	29266551	27.807	1.0627e-11	0.14646	55.0204	1.5627e-12	0.66262	0.41636	2	0.00633	268	0.0002275	3	0.00847	12
LTG3	chr02:29854412	2	29854412	22.7454	7.5154e-10	0.12367	39.0769	1.5909e-09	5.72715	0.01739	2	0.00534	268	0.00023485	3	0.00782	12
LTG3	chr03:1056363	3	1056363	24.0556	2.4633e-10	0.12971	19.6372	1.3642e-05	26.6049	4.8596e-07	2	0.0056	268	0.0002329	3	0.00799	123
LTG3	chr03:5727116	3	5727116	22.2393	1.1591e-09	0.12131	22.9255	2.7837e-06	19.9391	1.1792e-05	2	0.00524	268	0.00023561	3	0.00775	21
LTG3	chr03:12711085	3	12711085	21.7961	1.6962e-09	0.11923	22.9881	2.7014e-06	19.0606	1.8102e-05	2	0.00515	268	0.00023628	3	0.00769	20
LTG3	chr03:13352562	3	13352562	23.1394	5.3682e-10	0.1255	16.1759	7.5045e-05	28.4521	2.0442e-07	2	0.00542	268	0.00023426	3	0.00787	53
LTG3	chr03:13352563	3	13352563	23.1394	5.3682e-10	0.1255	16.1759	7.5045e-05	28.4521	2.0442e-07	2	0.00542	268	0.00023426	3	0.00787	53
LTG3	chr03:20108228	3	20108228	22.0651	1.3461e-09	0.1205	2.53199	0.11273	41.2196	6.1579e-10	2	0.0052	268	0.00023587	3	0.00772	108
LTG3	chr03:25876386	3	25876386	27.4068	1.4808e-11	0.14471	1.73523	0.18886	52.7447	4.1336e-12	2	0.00625	268	0.00022806	3	0.00842	44
LTG3	chr03:34097328	3	34097328	27.7168	1.1452e-11	0.14607	36.4512	5.1781e-09	16.8364	5.4108e-05	2	0.00631	268	0.00022763	3	0.00846	9
LTG3	chr04:7067689	4	7067689	22.1726	1.2274e-09	0.121	36.1054	6.0542e-09	7.3831	0.00701	2	0.00523	268	0.00023571	3	0.00774	15
LTG3	chr04:8026393	4	8026393	28.9352	4.1884e-12	0.15135	37.8278	2.7849e-09	17.6949	3.5398e-05	2	0.00654	268	0.00022592	3	0.00861	20
LTG3	chr04:11551129	4	11551129	26.8062	2.4405e-11	0.14207	29.8838	1.0469e-07	21.4561	5.6531e-06	2	0.00614	268	0.00022892	3	0.00834	57
LTG3	chr04:11551142	4	11551142	26.8707	2.3127e-11	0.14236	30.0967	9.4844e-08	21.3661	5.9041e-06	2	0.00615	268	0.00022882	3	0.00835	60
LTG3	chr04:11551156	4	11551156	35.1968	2.676e-14	0.17729	30.5409	7.7205e-08	35.8913	6.6968e-09	2	0.00766	268	0.00021756	3	0.00936	61
LTG3	chr04:11551193	4	11551193	33.1097	1.412e-13	0.16886	26.8193	4.3829e-07	35.9187	6.6143e-09	2	0.00729	268	0.00022028	3	0.00912	63
LTG3	chr04:11551196	4	11551196	33.0024	1.5389e-13	0.16842	26.2292	5.7875e-07	36.3306	5.4903e-09	2	0.00727	268	0.00022042	3	0.0091	62
LTG3	chr04:13508486	4	13508486	38.8527	1.7587e-09	0.10756	38.8527	1.7587e-09	NA	NA	1	0.00929	269	0.00023915	2	0.01103	22
LTG3	chr04:14006650	4	14006650	21.6758	1.8811e-09	0.11867	16.9535	5.1007e-05	24.8923	1.0917e-06	2	0.00513	268	0.00023646	3	0.00767	39
LTG3	chr04:14440441	4	14440441	25.6282	6.5367e-11	0.13683	38.2232	2.3319e-09	11.5361	0.00078613	2	0.00591	268	0.00023061	3	0.00819	37
LTG3	chr05:7742011	5	7742011	27.9436	9.4907e-12	0.14706	8.62656	0.0036	45.8232	8.1393e-11	2	0.00635	268	0.00022731	3	0.00849	47
LTG3	chr06:1589915	6	1589915	25.3354	8.3597e-11	0.13552	5.65339	0.01812	44.1114	1.7204e-10	2	0.00585	268	0.00023103	3	0.00816	101
LTG3	chr06:1589919	6	1589919	25.3354	8.3597e-11	0.13552	5.65339	0.01812	44.1114	1.7204e-10	2	0.00585	268	0.00023103	3	0.00816	101
LTG3	chr06:10161883	6	10161883	24.8229	1.2873e-10	0.1332	12.5568	0.0004653	35.4795	8.0698e-09	2	0.00575	268	0.00023177	3	0.00809	91
LTG3	chr07:9661409	7	9661409	23.4608	4.0827e-10	0.12698	10.8267	0.00113	34.7369	1.1305e-08	2	0.00548	268	0.00023378	3	0.00791	38
LTG3	chr07:14692379	7	14692379	23.2362	4.9432e-10	0.12595	21.805	4.7698e-06	22.8928	2.8326e-06	2	0.00544	268	0.00023411	3	0.00788	67
LTG3	chr07:19531660	7	19531660	22.8609	6.8088e-10	0.12421	42.0549	4.2321e-10	3.30633	0.07013	2	0.00536	268	0.00023467	3	0.00783	51
LTG3	chr07:19533150	7	19533150	21.9075	1.5413e-09	0.11976	40.2087	9.6011e-10	3.26732	0.07179	2	0.00517	268	0.00023611	3	0.0077	46
LTG3	chr07:21502457	7	21502457	23.6957	3.3434e-10	0.12806	14.6847	0.00015825	31.0655	6.0768e-08	2	0.00553	268	0.00023343	3	0.00794	16
LTG3	chr07:24560676	7	24560676	25.052	1.0612e-10	0.13424	15.5625	0.00010191	32.7071	2.8558e-08	2	0.0058	268	0.00023144	3	0.00812	24
LTG3	chr07:24560679	7	24560679	25.052	1.0612e-10	0.13424	15.5625	0.00010191	32.7071	2.8558e-08	2	0.0058	268	0.00023144	3	0.00812	24
LTG3	chr08:7264027	8	7264027	24.4354	1.7859e-10	0.13144	6.91252	0.00905	40.9321	6.9956e-10	2	0.00568	268	0.00023234	3	0.00804	14
LTG3	chr08:7459300	8	7459300	22.2103	1.1884e-09	0.12118	7.18303	0.00781	36.2951	5.5792e-09	2	0.00523	268	0.00023565	3	0.00774	16
LTG3	chr08:24347126	8	24347126	22.2156	1.1829e-09	0.1212	23.3376	2.2852e-06	19.4896	1.468e-05	2	0.00523	268	0.00023564	3	0.00774	17
LTG3	chr09:5579286	9	5579286	31.5931	4.7906e-13	0.1626	44.2514	1.6087e-10	16.4012	6.7153e-05	2	0.00702	268	0.0002223	3	0.00894	48
LTG3	chr10:2602621	10	2602621	23.6462	3.4871e-10	0.12784	36.506	5.0514e-09	9.61691	0.00213	2	0.00552	268	0.0002335	3	0.00793	69
LTG3	chr10:5526869	10	5526869	21.6955	1.8495e-09	0.11876	11.6861	0.00072728	30.4265	8.1648e-08	2	0.00513	268	0.00023643	3	0.00767	40
LTG3	chr10:5526904	10	5526904	22.358	1.047e-09	0.12187	14.4981	0.00017383	28.7237	1.8009e-07	2	0.00526	268	0.00023543	3	0.00776	29
LTG3	chr10:6830235	10	6830235	24.0928	2.3868e-10	0.12988	1.61955	0.20425	46.2934	6.6322e-11	2	0.00561	268	0.00023284	3	0.00799	30
LTG3	chr10:11747432	10	11747432	22.5034	9.2436e-10	0.12255	15.4966	0.00010532	27.9573	2.576e-07	2	0.00529	268	0.00023521	3	0.00778	12
LTG3	chr10:11870955	10	11870955	23.5809	3.686e-10	0.12754	3.48934	0.06285	43.1261	2.6526e-10	2	0.00551	268	0.0002336	3	0.00793	86
LTG3	chr10:22732244	10	22732244	25.2466	9.0081e-11	0.13512	25.3365	8.8256e-07	23.0773	2.593e-06	2	0.00584	268	0.00023116	3	0.00814	97
LTG3	chr11:19750675	11	19750675	23.4836	4.0042e-10	0.12709	1.65981	0.19874	45.0356	1.1479e-10	2	0.00549	268	0.00023375	3	0.00791	20
LTG3	chr11:20252734	11	20252734	59.1977	5.1024e-22	0.26114	5.81588	0.01655	110.218	8.016e-22	2	0.01128	268	0.00019054	3	0.01177	11
LTG3	chr11:20354489	11	20354489	21.9109	1.5367e-09	0.11977	43.9258	1.8558e-10	0.05102	0.82148	2	0.00517	268	0.0002361	3	0.0077	39
LTG3	chr11:20464509	11	20464509	26.0406	4.6259e-11	0.13867	7.45223	0.00675	43.4529	2.2973e-10	2	0.00599	268	0.00023001	3	0.00825	17
LTG3	chr11:20481263	11	20481263	27.1009	1.9095e-11	0.14337	12.3893	0.00050691	40.0155	1.0515e-09	2	0.00619	268	0.0002285	3	0.00838	17
LTG3	chr11:20487026	11	20487026	21.988	1.4382e-09	0.12014	13.2463	0.00032743	29.3345	1.3551e-07	2	0.00519	268	0.00023599	3	0.00771	14
LTG3	chr11:22589803	11	22589803	23.0149	5.9697e-10	0.12492	14.8354	0.00014671	29.6163	1.1887e-07	2	0.0054	268	0.00023444	3	0.00785	22
LTG3	chr11:25036230	11	25036230	22.2969	1.1033e-09	0.12158	1.98657	0.15986	42.3022	3.8143e-10	2	0.00525	268	0.00023552	3	0.00775	31
LTG3	chr11:25490114	11	25490114	24.5202	1.6623e-10	0.13183	0.80901	0.36922	48.0897	3.0428e-11	2	0.00569	268	0.00023222	3	0.00805	39
LTG3	chr11:25901473	11	25901473	23.5888	3.6615e-10	0.12757	6.18383	0.0135	40.095	1.0149e-09	2	0.00551	268	0.00023359	3	0.00793	20
LTG3	chr11:25991253	11	25991253	23.4591	4.0885e-10	0.12697	8.70017	0.00346	37.052	3.9652e-09	2	0.00548	268	0.00023378	3	0.00791	16
LTG3	chr11:27146452	11	27146452	23.4533	4.1087e-10	0.12695	17.5665	3.767e-05	27.6029	3.0411e-07	2	0.00548	268	0.00023379	3	0.00791	13
LTG3	chr11:27641914	11	27641914	30.5129	1.1515e-12	0.15807	13.4695	0.00029234	45.3362	1.0066e-10	2	0.00683	268	0.00022376	3	0.00881	18
LTG3	chr12:6158274	12	6158274	25.654	6.3967e-11	0.13695	5.73762	0.01729	44.6395	1.365e-10	2	0.00591	268	0.00023057	3	0.0082	42
LTG3	chr12:10402549	12	10402549	23.26	4.844e-10	0.12606	35.4974	7.9733e-09	9.85414	0.00188	2	0.00544	268	0.00023408	3	0.00788	89
LTG3	chr12:10402559	12	10402559	26.1906	4.0801e-11	0.13934	35.479	8.0404e-09	15.0493	0.00013188	2	0.00602	268	0.0002298	3	0.00827	84
LTG3	chr12:10402588	12	10402588	25.349	8.2649e-11	0.13558	33.8956	1.6523e-08	15.034	0.00013289	2	0.00586	268	0.00023101	3	0.00816	86
LTG3	chr12:10402626	12	10402626	23.7494	3.1944e-10	0.12831	33.4833	1.9948e-08	12.5747	0.00046134	2	0.00554	268	0.00023335	3	0.00795	72
LTG3	chr12:10402677	12	10402677	23.2646	4.825e-10	0.12608	30.1255	9.3586e-08	14.8523	0.00014558	2	0.00545	268	0.00023407	3	0.00788	73
LTG3	chr12:10644373	12	10644373	24.8567	1.2511e-10	0.13336	26.1868	5.9043e-07	21.5283	5.4595e-06	2	0.00576	268	0.00023172	3	0.00809	86
LTG3	chr12:21983596	12	21983596	21.9905	1.4351e-09	0.12015	16.9191	5.1883e-05	25.5197	8.1097e-07	2	0.00519	268	0.00023598	3	0.00771	85
LTG4	chr01:184547	1	184547	22.9591	6.2611e-10	0.14342	27.3795	3.3686e-07	16.9185	5.1951e-05	2	0.02354	268	0.00103	3	0.01783	52
LTG4	chr02:26836681	2	26836681	23.638	3.5115e-10	0.14702	5.35332	0.02144	41.1241	6.4242e-10	2	0.02414	268	0.00102	3	0.01823	43
LTG4	chr02:34316505	2	34316505	27.47	1.4052e-11	0.1668	36.2508	5.6689e-09	16.5886	6.1186e-05	2	0.02738	268	0.00099684	3	0.02039	10
LTG4	chr04:22167803	4	22167803	23.0141	5.9742e-10	0.14371	34.2635	1.3971e-08	10.5484	0.00131	2	0.02359	268	0.00103	3	0.01787	9
LTG4	chr08:18832150	8	18832150	22.2361	1.1623e-09	0.13954	43.1231	2.6414e-10	1.30093	0.25506	2	0.02291	268	0.00103	3	0.01741	24
LTG4	chr08:18832173	8	18832173	22.3864	1.0218e-09	0.14035	43.2337	2.5158e-10	1.46442	0.22729	2	0.02304	268	0.00103	3	0.0175	24
LTG4	chr08:18832185	8	18832185	21.6806	1.8733e-09	0.13654	41.5235	5.3543e-10	1.72575	0.19008	2	0.02242	268	0.00103	3	0.01708	24
LTG4	chr08:18832192	8	18832192	22.0782	1.3311e-09	0.13869	42.8175	3.0221e-10	1.29226	0.25665	2	0.02277	268	0.00103	3	0.01732	24
LTG4	chr08:18832199	8	18832199	22.0782	1.3311e-09	0.13869	42.8175	3.0221e-10	1.29226	0.25665	2	0.02277	268	0.00103	3	0.01732	24
LTG4	chr11:5526788	11	5526788	25.1683	9.6221e-11	0.15503	15.3846	0.00011139	33.1153	2.3688e-08	2	0.02545	268	0.00101	3	0.01911	8
LTG4	chr11:19011922	11	19011922	22.7879	7.2469e-10	0.1425	6.75203	0.00988	37.8977	2.7107e-09	2	0.02339	268	0.00103	3	0.01773	57
LTG4	chr12:12953299	12	12953299	21.896	1.5565e-09	0.13771	34.9242	1.0343e-08	7.96371	0.00513	2	0.02261	268	0.00103	3	0.01721	24
LTG4	chr12:13438221	12	13438221	22.6231	8.3437e-10	0.14162	38.3224	2.2304e-09	6.18513	0.01349	2	0.02325	268	0.00103	3	0.01764	20
LTG4	chr12:13944837	12	13944837	22.5742	8.7003e-10	0.14136	39.9861	1.0602e-09	4.62368	0.03243	2	0.02321	268	0.00103	3	0.01761	12
LTG4	chr12:14026278	12	14026278	24.7612	1.3562e-10	0.15292	46.9268	5.0038e-11	2.35857	0.12578	2	0.0251	268	0.00101	3	0.01887	14
LTG4	chr12:14048883	12	14048883	24.148	2.2777e-10	0.14971	39.2017	1.5046e-09	8.0648	0.00486	2	0.02458	268	0.00102	3	0.01852	12
LTG4	chr12:14068131	12	14068131	22.0848	1.3235e-09	0.13873	39.3192	1.4276e-09	4.35936	0.03775	2	0.02277	268	0.00103	3	0.01732	13
LTG4	chr12:14079587	12	14079587	21.6573	1.9113e-09	0.13642	39.6467	1.2334e-09	3.32525	0.06934	2	0.0224	268	0.00103	3	0.01707	10
LTG4	chr12:14141270	12	14141270	25.6476	6.4308e-11	0.15751	51.1232	8.1938e-12	0.30435	0.58163	2	0.02586	268	0.00101	3	0.01938	13
LTG4	chr12:14142958	12	14142958	22.1061	1.2995e-09	0.13884	39.3361	1.4169e-09	4.38169	0.03727	2	0.02279	268	0.00103	3	0.01733	11
LTG4	chr12:14148759	12	14148759	33.2013	1.312e-13	0.19469	45.1605	1.0804e-10	18.3324	2.5867e-05	2	0.03196	268	0.00096267	3	0.02345	12
LTG4	chr12:14189715	12	14189715	22.6527	8.1353e-10	0.14178	36.6387	4.7576e-09	7.74761	0.00576	2	0.02328	268	0.00103	3	0.01766	12
LTG4	chr12:14200252	12	14200252	22.0848	1.3235e-09	0.13873	39.3192	1.4276e-09	4.35936	0.03775	2	0.02277	268	0.00103	3	0.01732	13
LTG4	chr12:14209436	12	14209436	22.2778	1.1215e-09	0.13977	44.6615	1.344e-10	0.05163	0.82042	2	0.02295	268	0.00103	3	0.01744	13
LTG4	chr12:14227656	12	14227656	22.3953	1.014e-09	0.1404	35.1115	9.4995e-09	8.67712	0.00351	2	0.02305	268	0.00103	3	0.0175	11
LTG4	chr12:14241556	12	14241556	25.1635	9.6611e-11	0.15501	44.8623	1.2309e-10	4.82649	0.02888	2	0.02545	268	0.00101	3	0.0191	14
LTG4	chr12:14250281	12	14250281	21.6615	1.9045e-09	0.13644	41.2136	6.1429e-10	1.96194	0.16246	2	0.0224	268	0.00103	3	0.01707	12
LTG4	chr12:14250875	12	14250875	23.7387	3.2233e-10	0.14755	33.4182	2.055e-08	12.6162	0.00045167	2	0.02422	268	0.00102	3	0.01829	11
LTG4	chr12:14251248	12	14251248	23.4722	4.0432e-10	0.14614	38.6779	1.9019e-09	7.353	0.00713	2	0.02399	268	0.00102	3	0.01813	12
LTG4	chr12:14269022	12	14269022	27.6866	1.1742e-11	0.16789	28.8144	1.7217e-07	24.0859	1.6019e-06	2	0.02756	268	0.00099551	3	0.02051	9
LTG4	chr12:14397566	12	14397566	22.1574	1.2436e-09	0.13912	42.3575	3.7024e-10	1.82702	0.17762	2	0.02284	268	0.00103	3	0.01736	15
LTG4	chr12:14406518	12	14406518	22.1574	1.2436e-09	0.13912	42.3575	3.7024e-10	1.82702	0.17762	2	0.02284	268	0.00103	3	0.01736	15
LTG4	chr12:14406687	12	14406687	22.0911	1.3163e-09	0.13876	42.6202	3.297e-10	1.48522	0.22403	2	0.02278	268	0.00103	3	0.01733	15
LTG4	chr12:14412612	12	14412612	21.5931	2.02e-09	0.13607	39.225	1.489e-09	3.58425	0.05941	2	0.02234	268	0.00103	3	0.01703	14
LTG4	chr12:14415690	12	14415690	22.0797	1.3294e-09	0.1387	29.2048	1.4354e-07	13.5879	0.0002755	2	0.02277	268	0.00103	3	0.01732	12
LTG4	chr12:14530279	12	14530279	23.7767	3.1211e-10	0.14775	39.2997	1.4401e-09	7.32904	0.00722	2	0.02426	268	0.00102	3	0.01831	14
LTG4	chr12:14553266	12	14553266	22.5569	8.8305e-10	0.14127	44.9063	1.2074e-10	0.3208	0.5716	2	0.02319	268	0.00103	3	0.0176	14
LTG4	chr12:14553306	12	14553306	22.4972	9.2936e-10	0.14095	41.8467	4.6403e-10	2.85845	0.09206	2	0.02314	268	0.00103	3	0.01756	15
LTG4	chr12:14598096	12	14598096	21.9034	1.5467e-09	0.13775	31.099	5.9652e-08	11.4945	0.00080316	2	0.02261	268	0.00103	3	0.01721	17
LTG4	chr12:14598127	12	14598127	23.6599	3.4467e-10	0.14714	28.3616	2.1269e-07	17.2454	4.4192e-05	2	0.02416	268	0.00102	3	0.01824	15
LTG4	chr12:14608440	12	14608440	21.6888	1.8601e-09	0.13659	36.3882	5.3274e-09	6.27573	0.01283	2	0.02242	268	0.00103	3	0.01709	8
LTG4	chr12:14618940	12	14618940	22.7835	7.2745e-10	0.14248	37.4374	3.3194e-09	7.25858	0.0075	2	0.02339	268	0.00103	3	0.01773	12
LTG4	chr12:14652475	12	14652475	24.9545	1.1521e-10	0.15392	26.2319	5.78e-07	21.6623	5.1178e-06	2	0.02527	268	0.00101	3	0.01898	15
LTG4	chr12:14690708	12	14690708	22.816	7.0754e-10	0.14265	34.0376	1.5487e-08	10.4044	0.00141	2	0.02342	268	0.00103	3	0.01775	14
LTG4	chr12:14701675	12	14701675	26.8692	2.3156e-11	0.16376	20.9797	7.1059e-06	30.461	8.0354e-08	2	0.02688	268	0.001	3	0.02006	13
LTG4	chr12:15015276	12	15015276	22.4294	9.8484e-10	0.14058	33.3486	2.1215e-08	10.351	0.00145	2	0.02308	268	0.00103	3	0.01752	16
LTG5	chr08:18685542	8	18685542	25.9396	5.0345e-11	0.15192	51.7717	6.2096e-12	0.25148	0.61645	2	0.34573	268	0.01333	3	0.32648	25
LTG5	chr08:18795935	8	18795935	30.6222	1.0534e-12	0.17425	49.3805	1.7315e-11	10.1789	0.00159	2	0.39653	268	0.01295	3	0.36035	70
LTG5	chr08:18828104	8	18828104	22.8178	7.0642e-10	0.1363	39.7843	1.16e-09	5.22629	0.02303	2	0.31018	268	0.01359	3	0.30278	24
LTG5	chr08:18828107	8	18828107	22.8178	7.0642e-10	0.1363	39.7843	1.16e-09	5.22629	0.02303	2	0.31018	268	0.01359	3	0.30278	24
LTG5	chr08:18832097	8	18832097	23.0778	5.658e-10	0.13762	43.4014	2.3368e-10	2.51047	0.11427	2	0.31319	268	0.01357	3	0.30479	23
LTG5	chr08:18832139	8	18832139	27.5595	1.3046e-11	0.15979	54.0445	2.3614e-12	1.06206	0.30368	2	0.36364	268	0.01319	3	0.33842	24
LTG5	chr08:18832150	8	18832150	28.1659	7.8972e-12	0.1627	54.9024	1.6425e-12	1.35656	0.24517	2	0.37025	268	0.01315	3	0.34283	24
LTG5	chr08:18832173	8	18832173	28.7801	4.7586e-12	0.16562	56.2487	9.312e-13	1.25757	0.26312	2	0.3769	268	0.0131	3	0.34726	24
LTG5	chr08:18832185	8	18832185	27.7355	1.1275e-11	0.16064	53.8448	2.57e-12	1.5218	0.21843	2	0.36556	268	0.01318	3	0.3397	24
LTG5	chr08:18832192	8	18832192	28.9246	4.225e-12	0.1663	57.1783	6.3024e-13	0.72857	0.39411	2	0.37845	268	0.01308	3	0.34829	24
LTG5	chr08:18832199	8	18832199	28.9246	4.225e-12	0.1663	57.1783	6.3024e-13	0.72857	0.39411	2	0.37845	268	0.01308	3	0.34829	24
LTG5	chr08:18832240	8	18832240	23.5347	3.8336e-10	0.13994	47.2164	4.4125e-11	0.02431	0.87621	2	0.31847	268	0.01353	3	0.3083	24
LTG5	chr08:18849981	8	18849981	40.8542	7.2054e-10	0.12351	40.8542	7.2054e-10	NA	NA	1	0.56213	269	0.01376	2	0.42506	21
LTG5	chr08:18858671	8	18858671	21.8516	1.6171e-09	0.13134	42.6722	3.2222e-10	1.02668	0.31185	2	0.29888	268	0.01368	3	0.29525	18
LTG6	chr10:1023538	10	1023538	24.5856	1.5729e-10	0.12525	45.8019	8.1649e-11	3.02457	0.08316	2	0.68491	268	0.02786	3	1.15695	65
LTG7	chr01:32405467	1	32405467	22.8184	7.0608e-10	0.10901	37.0106	4.0228e-09	7.70375	0.0059	2	0.61389	268	0.0269	3	1.35091	15
LTG7	chr01:32414652	1	32414652	21.9126	1.5345e-09	0.10529	43.734	2.0189e-10	0.21824	0.64077	2	0.59295	268	0.02706	3	1.33695	16
LTG7	chr07:54480	7	54480	22.3338	1.069e-09	0.10703	35.9514	6.491e-09	7.80647	0.00558	2	0.60271	268	0.02699	3	1.34346	89
LTG7	chr07:54486	7	54486	22.3338	1.069e-09	0.10703	35.9514	6.491e-09	7.80647	0.00558	2	0.60271	268	0.02699	3	1.34346	89
LTG7	chr10:632865	10	632865	22.1689	1.2313e-09	0.10635	43.7329	2.0198e-10	0.66019	0.41721	2	0.5989	268	0.02702	3	1.34092	88
LTG7	chr10:719338	10	719338	23.4807	4.0141e-10	0.1117	37.6966	2.954e-09	8.2489	0.0044	2	0.62905	268	0.02679	3	1.36102	81
LTG7	chr10:1007428	10	1007428	27.6142	1.2468e-11	0.12801	51.6198	6.6258e-12	3.18855	0.07529	2	0.72087	268	0.0261	3	1.42223	80
LTG7	chr10:1023538	10	1023538	22.6052	8.4727e-10	0.10814	42.0014	4.3335e-10	2.91067	0.08915	2	0.60898	268	0.02694	3	1.34764	65
LTG7	chr10:1028229	10	1028229	21.9016	1.549e-09	0.10525	39.9745	1.0657e-09	3.46276	0.06386	2	0.59269	268	0.02706	3	1.33678	81
LTG7	chr10:1106106	10	1106106	24.3365	1.9416e-10	0.11515	39.9428	1.0808e-09	7.73083	0.00581	2	0.64846	268	0.02665	3	1.37395	84
LTG7	chr10:1113037	10	1113037	24.509	1.6782e-10	0.11584	39.1555	1.536e-09	8.73637	0.0034	2	0.65234	268	0.02662	3	1.37654	82
LTG7	chr10:1138496	10	1138496	23.03	5.8934e-10	0.10987	33.8405	1.6944e-08	10.9658	0.00106	2	0.61875	268	0.02687	3	1.35415	84
LTG7	chr10:1141157	10	1141157	21.7229	1.8063e-09	0.10451	36.602	4.8372e-09	6.14396	0.0138	2	0.58853	268	0.02709	3	1.334	85
LTG7	chr12:18421609	12	18421609	22.3677	1.0383e-09	0.10717	36.261	5.6428e-09	7.58659	0.00628	2	0.6035	268	0.02698	3	1.34398	31
LTG7	chr12:18839774	12	18839774	22.7166	7.7026e-10	0.1086	45.3272	1.0045e-10	0.23487	0.62833	2	0.61155	268	0.02692	3	1.34935	71
LTG7	chr12:18851784	12	18851784	22.0201	1.3991e-09	0.10574	42.4054	3.6249e-10	1.54828	0.21448	2	0.59544	268	0.02704	3	1.33861	84
LTG7	chr12:18872796	12	18872796	23.1832	5.1715e-10	0.1105	37.6973	2.9531e-09	7.72646	0.00583	2	0.62226	268	0.02684	3	1.35649	66
LTG7	chr12:18879706	12	18879706	22.253	1.1456e-09	0.1067	41.906	4.5203e-10	2.38443	0.12373	2	0.60085	268	0.027	3	1.34221	71
LTG8	chr02:698792	2	698792	22.5041	9.2382e-10	0.10582	20.662	8.2885e-06	22.681	3.1355e-06	2	0.41666	268	0.01851	3	0.971	80
LTG8	chr02:3469634	2	3469634	23.4023	4.2908e-10	0.10941	35.1672	9.2623e-09	10.4076	0.00141	2	0.43082	268	0.01841	3	0.98044	95
LTG8	chr03:1299595	3	1299595	21.8314	1.6454e-09	0.1031	23.1671	2.4794e-06	18.9498	1.9111e-05	2	0.40595	268	0.01859	3	0.96386	79
LTG8	chr04:11134669	4	11134669	22.2763	1.123e-09	0.1049	21.7293	4.9471e-06	21.1923	6.4214e-06	2	0.41304	268	0.01854	3	0.96859	109
LTG8	chr07:54480	7	54480	25.1086	1.0118e-10	0.11613	36.6413	4.7521e-09	12.0682	0.00059792	2	0.45727	268	0.01821	3	0.99807	89
LTG8	chr07:54486	7	54486	25.1086	1.0118e-10	0.11613	36.6413	4.7521e-09	12.0682	0.00059792	2	0.45727	268	0.01821	3	0.99807	89
LTG8	chr07:21372180	7	21372180	23.8384	2.9618e-10	0.11114	26.8328	4.355e-07	19.044	1.825e-05	2	0.43763	268	0.01836	3	0.98498	81
LTG8	chr07:21378221	7	21378221	22.9699	6.2039e-10	0.10769	38.4986	2.061e-09	6.63468	0.01054	2	0.42402	268	0.01846	3	0.97591	81
LTG8	chr07:21440378	7	21440378	22.8448	6.9032e-10	0.10719	45.2146	1.0552e-10	0.55058	0.45873	2	0.42205	268	0.01847	3	0.97459	80
LTG8	chr07:21460943	7	21460943	22.4862	9.3809e-10	0.10575	34.231	1.418e-08	9.64175	0.00211	2	0.41637	268	0.01852	3	0.97081	79
LTG8	chr07:22362491	7	22362491	22.3876	1.0208e-09	0.10535	32.4252	3.2391e-08	11.129	0.00097004	2	0.41481	268	0.01853	3	0.96977	126
LTG8	chr07:22362516	7	22362516	21.7568	1.7544e-09	0.1028	35.8248	6.8739e-09	6.90272	0.0091	2	0.40475	268	0.0186	3	0.96306	130
LTG8	chr07:22364235	7	22364235	22.3581	1.0469e-09	0.10523	36.3213	5.491e-09	7.51525	0.00653	2	0.41434	268	0.01853	3	0.96946	126
LTG8	chr10:439045	10	439045	23.5946	3.6433e-10	0.11018	30.948	6.3959e-08	14.6687	0.00015965	2	0.43383	268	0.01839	3	0.98244	82
LTG8	chr10:459276	10	459276	22.1007	1.3056e-09	0.10419	37.781	2.8441e-09	5.75278	0.01715	2	0.41025	268	0.01856	3	0.96672	81
LTG8	chr10:573136	10	573136	22.1401	1.2622e-09	0.10435	43.0628	2.7125e-10	1.18739	0.27683	2	0.41087	268	0.01856	3	0.96714	78
LTG8	chr10:576608	10	576608	22.9129	6.5131e-10	0.10746	36.8492	4.3266e-09	8.01557	0.00499	2	0.42312	268	0.01847	3	0.97531	85
LTG8	chr10:632865	10	632865	25.3542	8.2288e-11	0.11709	50.0656	1.2895e-11	0.69886	0.40391	2	0.46103	268	0.01818	3	1.00058	88
LTG8	chr10:660575	10	660575	23.0296	5.8956e-10	0.10793	41.9955	4.3447e-10	3.64991	0.05714	2	0.42496	268	0.01845	3	0.97653	76
LTG8	chr10:709600	10	709600	21.6066	1.9966e-09	0.10218	39.8383	1.1324e-09	3.0685	0.08097	2	0.40235	268	0.01862	3	0.96146	79
LTG8	chr10:719338	10	719338	25.9906	4.8236e-11	0.11955	44.2659	1.5984e-10	6.76642	0.0098	2	0.47072	268	0.01811	3	1.00704	81
LTG8	chr10:1007428	10	1007428	30.2936	1.3768e-12	0.13569	54.758	1.7459e-12	5.01246	0.02599	2	0.53429	268	0.01764	3	1.04942	80
LTG8	chr10:1028229	10	1028229	23.1781	5.1941e-10	0.10852	41.6581	5.0444e-10	4.20219	0.04134	2	0.4273	268	0.01844	3	0.97809	81
LTG8	chr10:1083522	10	1083522	22.6613	8.0758e-10	0.10645	31.9274	4.0719e-08	12.0801	0.00059429	2	0.41915	268	0.0185	3	0.97266	79
LTG8	chr10:1106069	10	1106069	23.0024	6.0339e-10	0.10782	36.4617	5.1535e-09	8.52336	0.0038	2	0.42453	268	0.01846	3	0.97625	78
LTG8	chr10:1106083	10	1106083	22.2438	1.1547e-09	0.10477	38.4955	2.0639e-09	5.36716	0.02127	2	0.41252	268	0.01855	3	0.96824	80
LTG8	chr10:1106106	10	1106106	25.9654	4.9267e-11	0.11945	40.9739	6.8323e-10	9.6407	0.00211	2	0.47034	268	0.01811	3	1.00679	84
LTG8	chr10:1113037	10	1113037	26.4684	3.2348e-11	0.12138	40.5952	8.0841e-10	10.8544	0.00112	2	0.47795	268	0.01806	3	1.01186	82
LTG8	chr10:1123374	10	1123374	23.0653	5.7185e-10	0.10807	37.5941	3.0934e-09	7.61239	0.0062	2	0.42552	268	0.01845	3	0.97691	90
LTG8	chr10:1138496	10	1138496	25.8554	5.4023e-11	0.11903	38.2017	2.3545e-09	11.9536	0.00063415	2	0.46867	268	0.01813	3	1.00567	84
LTG8	chr10:1141117	10	1141117	24.1943	2.1902e-10	0.11255	44.265	1.5991e-10	3.68215	0.05606	2	0.44316	268	0.01832	3	0.98867	84
LTG8	chr10:1141157	10	1141157	24.3119	1.9826e-10	0.11301	40.926	6.9792e-10	6.81334	0.00956	2	0.44499	268	0.0183	3	0.98989	85
LTG8	chr10:7106752	10	7106752	22.2676	1.1313e-09	0.10487	39.0432	1.6151e-09	4.92274	0.02734	2	0.4129	268	0.01854	3	0.9685	92
LTG8	chr11:23704763	11	23704763	21.6987	1.8445e-09	0.10256	37.2878	3.5506e-09	5.48749	0.01989	2	0.40382	268	0.01861	3	0.96244	52
LTG8	chr12:18421609	12	18421609	22.0398	1.3756e-09	0.10394	36.4712	5.1315e-09	6.81945	0.00953	2	0.40928	268	0.01857	3	0.96608	31
LTG8	chr12:18470876	12	18470876	23.5119	3.9087e-10	0.10985	32.8039	2.7225e-08	12.7831	0.00041479	2	0.43253	268	0.0184	3	0.98158	72
LTG8	chr12:18726972	12	18726972	22.7578	7.4359e-10	0.10684	42.5624	3.3822e-10	2.68639	0.10238	2	0.42067	268	0.01848	3	0.97368	48
LTG8	chr12:18839774	12	18839774	25.0635	1.051e-10	0.11596	49.1573	1.9062e-11	0.97437	0.32448	2	0.45658	268	0.01822	3	0.99761	71
LTG8	chr12:18851784	12	18851784	24.2061	2.1684e-10	0.1126	43.4184	2.3194e-10	4.43873	0.03606	2	0.44335	268	0.01832	3	0.98879	84
LTG8	chr12:18871656	12	18871656	24.1597	2.2553e-10	0.11241	43.1654	2.5927e-10	4.57957	0.03326	2	0.44263	268	0.01832	3	0.98831	62
LTG8	chr12:18872796	12	18872796	27.8061	1.0634e-11	0.12647	41.401	5.6529e-10	12.4491	0.00049193	2	0.49795	268	0.01791	3	1.0252	66
LTG8	chr12:18875412	12	18875412	23.1588	5.2804e-10	0.10844	41.4829	5.4516e-10	4.32232	0.03857	2	0.42699	268	0.01844	3	0.97789	65
LTG8	chr12:18875453	12	18875453	23.766	3.1495e-10	0.11086	38.1981	2.3584e-09	8.29771	0.00429	2	0.4365	268	0.01837	3	0.98423	66
LTG8	chr12:18879706	12	18879706	26.067	4.5246e-11	0.11984	46.5783	5.8222e-11	4.88341	0.02796	2	0.47188	268	0.0181	3	1.00782	71
LTG8	chr12:18882366	12	18882366	23.6448	3.4912e-10	0.11038	34.7351	1.1272e-08	11.2332	0.00091918	2	0.43461	268	0.01838	3	0.98297	60
LTG8	chr12:18888382	12	18888382	22.3263	1.0758e-09	0.1051	44.7689	1.2823e-10	0.04295	0.83597	2	0.41384	268	0.01854	3	0.96912	29
LTG8	chr12:18898357	12	18898357	23.6653	3.4308e-10	0.11046	33.9065	1.6442e-08	12.0334	0.00060869	2	0.43493	268	0.01838	3	0.98318	68
LTG8	chr12:18898414	12	18898414	22.5564	8.8338e-10	0.10603	29.7892	1.0939e-07	13.8956	0.00023576	2	0.41749	268	0.01851	3	0.97155	65
LTG8	chr12:18914077	12	18914077	21.9571	1.4769e-09	0.10361	31.7588	4.4004e-08	10.9774	0.00105	2	0.40796	268	0.01858	3	0.9652	67
LTG8	chr12:18914078	12	18914078	21.9571	1.4769e-09	0.10361	31.7588	4.4004e-08	10.9774	0.00105	2	0.40796	268	0.01858	3	0.9652	67
LTG8	chr12:18914747	12	18914747	21.7026	1.8382e-09	0.10257	38.0149	2.5604e-09	4.84668	0.02855	2	0.40389	268	0.01861	3	0.96249	68
LTG8	chr12:18915511	12	18915511	22.2613	1.1375e-09	0.10484	41.0097	6.7245e-10	3.18042	0.07566	2	0.4128	268	0.01854	3	0.96843	63
LTG8	chr12:18916121	12	18916121	21.9482	1.4882e-09	0.10357	44.0596	1.7499e-10	0.00049381	0.98229	2	0.40781	268	0.01858	3	0.9651	28
LTG8	chr12:18916544	12	18916544	22.3668	1.0392e-09	0.10527	37.4211	3.3437e-09	6.54152	0.01109	2	0.41448	268	0.01853	3	0.96955	68
LTG8	chr12:18916549	12	18916549	22.3668	1.0392e-09	0.10527	37.4211	3.3437e-09	6.54152	0.01109	2	0.41448	268	0.01853	3	0.96955	68
LTG8	chr12:18955981	12	18955981	22.5863	8.6108e-10	0.10615	34.1027	1.5034e-08	9.93687	0.0018	2	0.41796	268	0.01851	3	0.97187	63
LTG8	chr12:18955994	12	18955994	22.5643	8.7743e-10	0.10606	33.1051	2.3716e-08	10.8155	0.00114	2	0.41761	268	0.01851	3	0.97164	63
LTG8	chr12:19074991	12	19074991	22.9348	6.3926e-10	0.10755	27.5284	3.1413e-07	16.7313	5.7004e-05	2	0.42347	268	0.01846	3	0.97554	67
LTG8	chr12:19074994	12	19074994	22.9348	6.3926e-10	0.10755	27.5284	3.1413e-07	16.7313	5.7004e-05	2	0.42347	268	0.01846	3	0.97554	67
LTG8	chr12:19078930	12	19078930	22.087	1.321e-09	0.10413	36.66	4.712e-09	6.73266	0.00999	2	0.41003	268	0.01856	3	0.96658	63
LTG8	chr12:19089765	12	19089765	23.8939	2.8255e-10	0.11136	21.2136	6.3456e-06	24.7047	1.1934e-06	2	0.43849	268	0.01835	3	0.98556	68
LTG8	chr12:19089768	12	19089768	23.8939	2.8255e-10	0.11136	21.2136	6.3456e-06	24.7047	1.1934e-06	2	0.43849	268	0.01835	3	0.98556	68
LTG8	chr12:19136788	12	19136788	23.8625	2.9017e-10	0.11124	41.0339	6.6526e-10	5.93784	0.01547	2	0.43801	268	0.01836	3	0.98523	64
LTG8	chr12:19139526	12	19139526	24.1184	2.3356e-10	0.11225	34.4069	1.3088e-08	12.375	0.00051095	2	0.44199	268	0.01833	3	0.98789	61
LTG8	chr12:25714436	12	25714436	22.9797	6.1518e-10	0.10773	9.72871	0.00201	35.001	1.0026e-08	2	0.42417	268	0.01846	3	0.97601	84
LTG9	chr01:7503387	1	7503387	22.0227	1.3959e-09	0.11285	43.2867	2.4578e-10	0.79221	0.37423	2	0.2589	268	0.01176	3	0.47923	124
LTG9	chr01:9497829	1	9497829	23.1104	5.5027e-10	0.11761	24.0977	1.5898e-06	20.3864	9.4879e-06	2	0.2698	268	0.01167	3	0.4865	124
LTG9	chr01:9497838	1	9497838	21.6112	1.9886e-09	0.11104	24.0141	1.6544e-06	17.7161	3.503e-05	2	0.25473	268	0.01179	3	0.47645	123
LTG9	chr01:9497848	1	9497848	21.6112	1.9886e-09	0.11104	24.0141	1.6544e-06	17.7161	3.503e-05	2	0.25473	268	0.01179	3	0.47645	123
LTG9	chr02:3469634	2	3469634	23.3715	4.4052e-10	0.11874	33.9305	1.6262e-08	11.4893	0.0008053	2	0.2724	268	0.01166	3	0.48823	95
LTG9	chr07:54480	7	54480	23.0507	5.7905e-10	0.11735	32.6128	2.9719e-08	12.1381	0.00057685	2	0.26921	268	0.01168	3	0.48611	89
LTG9	chr07:54486	7	54486	23.0507	5.7905e-10	0.11735	32.6128	2.9719e-08	12.1381	0.00057685	2	0.26921	268	0.01168	3	0.48611	89
LTG9	chr07:10880261	7	10880261	23.49	3.9823e-10	0.11925	38.118	2.4447e-09	7.8863	0.00535	2	0.27357	268	0.01165	3	0.48902	62
LTG9	chr07:22362516	7	22362516	21.9906	1.435e-09	0.11271	35.5074	7.9374e-09	7.60231	0.00623	2	0.25857	268	0.01176	3	0.47902	130
LTG9	chr07:22364235	7	22364235	23.0251	5.918e-10	0.11723	37.9551	2.6301e-09	7.21783	0.00767	2	0.26895	268	0.01168	3	0.48594	126
LTG9	chr08:3323895	8	3323895	22.0741	1.3357e-09	0.11308	37.3652	3.429e-09	6.07767	0.01432	2	0.25941	268	0.01175	3	0.47958	44
LTG9	chr10:585549	10	585549	21.5983	2.0109e-09	0.11098	31.5281	4.8939e-08	10.5494	0.00131	2	0.2546	268	0.01179	3	0.47637	75
LTG9	chr10:709600	10	709600	21.9814	1.4464e-09	0.11267	40.4762	8.5237e-10	3.16143	0.07653	2	0.25848	268	0.01176	3	0.47895	79
LTG9	chr10:5237726	10	5237726	24.3485	1.9221e-10	0.12294	0.07117	0.78984	48.6132	2.427e-11	2	0.28203	268	0.01158	3	0.49466	25
LTG9	chr10:5750372	10	5750372	22.7351	7.5819e-10	0.11597	27.3753	3.3753e-07	16.5159	6.3436e-05	2	0.26606	268	0.0117	3	0.484	62
LTG9	chr10:8543792	10	8543792	21.9942	1.4306e-09	0.11273	37.7797	2.8457e-09	5.56722	0.01902	2	0.25861	268	0.01176	3	0.47904	9
LTG9	chr11:4308453	11	4308453	23.1652	5.2515e-10	0.11784	34.7485	1.1203e-08	10.3714	0.00144	2	0.27035	268	0.01167	3	0.48687	48
LTG9	chr11:7425384	11	7425384	23.3759	4.3885e-10	0.11876	42.8167	3.0233e-10	3.53211	0.06128	2	0.27244	268	0.01165	3	0.48826	22
LTG9	chr11:7425387	11	7425387	23.3713	4.4056e-10	0.11874	42.6668	3.2299e-10	3.65477	0.05698	2	0.2724	268	0.01166	3	0.48823	22
LTG9	chr11:7425398	11	7425398	23.3713	4.4056e-10	0.11874	42.6668	3.2299e-10	3.65477	0.05698	2	0.2724	268	0.01166	3	0.48823	22
LTG9	chr11:7425402	11	7425402	23.3925	4.3269e-10	0.11883	42.5859	3.3473e-10	3.76192	0.05348	2	0.27261	268	0.01165	3	0.48837	22
LTG9	chr11:8844646	11	8844646	22.4093	1.002e-09	0.11455	43.9185	1.8617e-10	0.91415	0.33988	2	0.26279	268	0.01173	3	0.48183	77
LTG9	chr11:13117504	11	13117504	22.1774	1.2224e-09	0.11353	0.60404	0.43773	43.655	2.1021e-10	2	0.26046	268	0.01174	3	0.48027	55
LTG9	chr11:15084666	11	15084666	22.727	7.6344e-10	0.11594	36.9297	4.1723e-09	7.616	0.00618	2	0.26597	268	0.0117	3	0.48395	20
LTG9	chr11:23704763	11	23704763	21.6781	1.8774e-09	0.11133	37.6401	3.03e-09	5.13716	0.02422	2	0.25541	268	0.01178	3	0.47691	52
LTG9	chr12:18802563	12	18802563	22.1273	1.2761e-09	0.11331	29.0264	1.5597e-07	13.8425	0.00024218	2	0.25995	268	0.01175	3	0.47994	69
LTG9	chr12:18839774	12	18839774	23.3125	4.6322e-10	0.11848	44.8009	1.2644e-10	1.70637	0.19258	2	0.27181	268	0.01166	3	0.48784	71
LTG9	chr12:18851820	12	18851820	22.2932	1.1068e-09	0.11404	34.5892	1.2046e-08	8.97208	0.003	2	0.26162	268	0.01174	3	0.48105	81
LTG9	chr12:18860870	12	18860870	22.5215	9.1018e-10	0.11504	43.1023	2.6657e-10	1.81081	0.17955	2	0.26392	268	0.01172	3	0.48258	62
LTG9	chr12:18861103	12	18861103	21.7033	1.8372e-09	0.11144	32.5669	3.0351e-08	9.777	0.00196	2	0.25566	268	0.01178	3	0.47708	62
LTG9	chr12:18869774	12	18869774	22.036	1.3801e-09	0.11291	35.4292	8.2238e-09	7.7533	0.00574	2	0.25903	268	0.01175	3	0.47932	59
LTG9	chr12:18871656	12	18871656	25.9403	5.0314e-11	0.12967	43.5383	2.2003e-10	7.31942	0.00726	2	0.29748	268	0.01147	3	0.50495	62
LTG9	chr12:18872796	12	18872796	26.0907	4.436e-11	0.1303	38.1044	2.4596e-09	12.4544	0.00049059	2	0.29892	268	0.01146	3	0.50592	66
LTG9	chr12:18875412	12	18875412	24.1782	2.2202e-10	0.12221	43.3045	2.4386e-10	4.49002	0.03501	2	0.28036	268	0.0116	3	0.49354	65
LTG9	chr12:18875453	12	18875453	22.7908	7.2293e-10	0.11621	38.5741	1.9924e-09	6.25401	0.01299	2	0.26661	268	0.0117	3	0.48438	66
LTG9	chr12:18879706	12	18879706	25.3405	8.3239e-11	0.12715	44.707	1.3175e-10	5.26515	0.02253	2	0.2917	268	0.01151	3	0.5011	71
LTG9	chr12:18882366	12	18882366	26.0272	4.6781e-11	0.13003	37.107	3.8518e-09	13.2567	0.00032592	2	0.29832	268	0.01146	3	0.50551	60
LTG9	chr12:18883311	12	18883311	22.4124	9.9929e-10	0.11456	36.7258	4.5743e-09	7.24632	0.00755	2	0.26282	268	0.01173	3	0.48185	64
LTG9	chr12:18888382	12	18888382	23.3324	4.5541e-10	0.11857	46.6709	5.5923e-11	0.14265	0.70596	2	0.27201	268	0.01166	3	0.48797	29
LTG9	chr12:18898357	12	18898357	22.8827	6.6831e-10	0.11662	33.3295	2.1402e-08	11.1752	0.00094712	2	0.26753	268	0.01169	3	0.48499	68
LTG9	chr12:18898414	12	18898414	23.1565	5.2905e-10	0.11781	31.5691	4.8022e-08	13.3004	0.00031877	2	0.27026	268	0.01167	3	0.48681	65
LTG9	chr12:18914077	12	18914077	22.0329	1.3838e-09	0.1129	31.4085	5.1713e-08	11.4386	0.00082665	2	0.259	268	0.01176	3	0.4793	67
LTG9	chr12:18914078	12	18914078	22.0329	1.3838e-09	0.1129	31.4085	5.1713e-08	11.4386	0.00082665	2	0.259	268	0.01176	3	0.4793	67
LTG9	chr12:18914747	12	18914747	22.3462	1.0576e-09	0.11427	40.088	1.0131e-09	4.13702	0.04294	2	0.26216	268	0.01173	3	0.4814	68
LTG9	chr12:18914818	12	18914818	22.9017	6.5755e-10	0.1167	39.802	1.1508e-09	5.35678	0.0214	2	0.26772	268	0.01169	3	0.48512	65
LTG9	chr12:18915469	12	18915469	22.6617	8.0726e-10	0.11565	37.7368	2.9011e-09	6.7763	0.00975	2	0.26532	268	0.01171	3	0.48352	63
LTG9	chr12:18915480	12	18915480	22.6617	8.0726e-10	0.11565	37.7368	2.9011e-09	6.7763	0.00975	2	0.26532	268	0.01171	3	0.48352	63
LTG9	chr12:18915511	12	18915511	23.3738	4.3966e-10	0.11875	42.0166	4.3044e-10	4.22686	0.04076	2	0.27242	268	0.01165	3	0.48825	63
LTG9	chr12:18916098	12	18916098	22.3043	1.0963e-09	0.11409	27.5034	3.1784e-07	15.6114	9.9538e-05	2	0.26173	268	0.01173	3	0.48112	70
LTG9	chr12:18916299	12	18916299	21.7113	1.8245e-09	0.11148	36.5547	4.9415e-09	6.16593	0.01364	2	0.25575	268	0.01178	3	0.47713	64
LTG9	chr12:18955981	12	18955981	24.6275	1.5182e-10	0.12413	37.1034	3.8581e-09	10.8	0.00115	2	0.28476	268	0.01156	3	0.49648	63
LTG9	chr12:18955994	12	18955994	24.6144	1.5351e-10	0.12407	36.4512	5.1781e-09	11.3721	0.00085551	2	0.28463	268	0.01156	3	0.49639	63
LTG9	chr12:18957319	12	18957319	22.2039	1.1949e-09	0.11365	35.1685	9.2567e-09	8.28667	0.00432	2	0.26072	268	0.01174	3	0.48045	64
LTG9	chr12:19074991	12	19074991	24.9511	1.1554e-10	0.1255	29.5583	1.2177e-07	18.4288	2.4671e-05	2	0.28792	268	0.01154	3	0.49858	67
LTG9	chr12:19074994	12	19074994	24.9511	1.1554e-10	0.1255	29.5583	1.2177e-07	18.4288	2.4671e-05	2	0.28792	268	0.01154	3	0.49858	67
LTG9	chr12:19075874	12	19075874	22.4076	1.0034e-09	0.11454	24.8735	1.0992e-06	18.3385	2.5789e-05	2	0.26277	268	0.01173	3	0.48182	67
LTG9	chr12:19078930	12	19078930	24.5414	1.6327e-10	0.12376	39.8566	1.1232e-09	8.16465	0.00461	2	0.28392	268	0.01157	3	0.49592	63
LTG9	chr12:19089666	12	19089666	21.6297	1.9573e-09	0.11112	42.724	3.1494e-10	0.59909	0.43961	2	0.25492	268	0.01179	3	0.47658	28
LTG9	chr12:19089765	12	19089765	26.2114	4.01e-11	0.1308	25.5258	8.0691e-07	24.6525	1.2234e-06	2	0.30008	268	0.01145	3	0.50669	68
LTG9	chr12:19089768	12	19089768	26.2114	4.01e-11	0.1308	25.5258	8.0691e-07	24.6525	1.2234e-06	2	0.30008	268	0.01145	3	0.50669	68
LTG9	chr12:19101749	12	19101749	21.9728	1.4571e-09	0.11263	44.0896	1.727e-10	0.01711	0.89602	2	0.25839	268	0.01176	3	0.4789	31
LTG9	chr12:19121195	12	19121195	22.1435	1.2585e-09	0.11338	29.3936	1.3147e-07	13.5247	0.00028446	2	0.26011	268	0.01175	3	0.48004	64
LTG9	chr12:19136788	12	19136788	25.1033	1.0163e-10	0.12615	42.7274	3.1447e-10	6.5911	0.01079	2	0.2894	268	0.01153	3	0.49957	64
LTG9	chr12:19139526	12	19139526	25.584	6.7837e-11	0.12817	35.8699	6.7351e-09	13.6159	0.00027162	2	0.29405	268	0.01149	3	0.50267	61
LTG9	chr12:19139648	12	19139648	23.1054	5.5263e-10	0.11758	33.2244	2.2456e-08	11.6687	0.00073418	2	0.26975	268	0.01167	3	0.48647	61
LTG9	chr12:19147939	12	19147939	21.8105	1.6753e-09	0.11192	42.229	3.9187e-10	1.33877	0.24828	2	0.25675	268	0.01177	3	0.4778	60
LTG9	chr12:19152918	12	19152918	22.4923	9.332e-10	0.11491	38.8119	1.7912e-09	5.52052	0.01952	2	0.26362	268	0.01172	3	0.48238	66

## Sheet: Table.S3
Table S3. List of genes associated with grain weight, grain shape and chalkiness traits
Gene	Annotation of genes
LOC_Os01g01190	phosphoesterase family protein, putative, expressed
LOC_Os01g01290	histone-like transcription factor and archaeal histone, putative, expressed
LOC_Os01g01302	shikimate kinase, putative, expressed
LOC_Os01g01307	translocon-associated protein beta domain containing protein, expressed
LOC_Os01g01340	light-induced protein 1-like, putative, expressed
LOC_Os01g01350	SNF7 domain containing protein, putative, expressed
LOC_Os01g01360	peptide transporter PTR2, putative, expressed
LOC_Os01g01369	3-beta-hydroxysteroid-Delta-isomerase, putative, expressed
LOC_Os01g01410	TKL_IRAK_C-LEC.1 - TKL_IRAK_C-LEC has homology to C-type lectin receptors, expressed
LOC_Os01g01430	No apical meristem protein, putative, expressed
LOC_Os01g01430	No apical meristem protein, putative, expressed
LOC_Os01g01470	no apical meristem protein, putative, expressed
LOC_Os01g01484	light-mediated development protein DET1, putative, expressed
LOC_Os01g01510	sas10/Utp3 family protein, expressed
LOC_Os01g01520	transferase family protein, putative, expressed
LOC_Os01g03020	tRNA synthetase class I, putative, expressed
LOC_Os01g03030	alanyl-tRNA synthetase, putative, expressed
LOC_Os01g03050	fruit protein PKIWI502, putative, expressed
LOC_Os01g03060	splicing factor, putative, expressed
LOC_Os01g03090	methyltransferase, putative, expressed
LOC_Os01g03100	protein binding protein, putative, expressed
LOC_Os01g03144	white-brown complex homolog protein 7, putative, expressed
LOC_Os01g03160	xylosyltransferase, putative, expressed
LOC_Os01g03170	seven in absentia protein family protein, expressed
LOC_Os01g04490	Ser/Thr protein kinase, putative, expressed
LOC_Os01g04520	Ser/Thr protein kinase, putative, expressed
LOC_Os01g04540	serine/threonine-protein kinase At1g18390 precursor, putative, expressed
LOC_Os01g04570	Ser/Thr protein kinase, putative, expressed
LOC_Os01g04580	Ser/Thr protein kinase, putative, expressed
LOC_Os01g04630	muconate cycloisomerase, putative, expressed
LOC_Os01g04640	reticulon domain containing protein, putative, expressed
LOC_Os01g04650	PB1 domain containing protein, expressed
LOC_Os01g04660	lipid phosphatase protein, putative, expressed
LOC_Os01g04710	aspartic proteinase, putative, expressed
LOC_Os01g04720	leucine-rich repeat protein-related, putative, expressed
LOC_Os01g04730	ribosomal protein L24, putative, expressed
LOC_Os01g04750	B3 DNA binding domain containing protein, expressed
LOC_Os01g06750	verticillium wilt disease resistance protein precursor, putative, expressed
LOC_Os01g06760	verticillium wilt disease resistance protein Ve2, putative, expressed
LOC_Os01g06790	disease resistance protein, putative, expressed
LOC_Os01g06820	hcr2-0B, putative, expressed
LOC_Os01g06836	disease resistance protein SlVe2 precursor, putative, expressed
LOC_Os01g06870	resistance protein SlVe1 precursor, putative, expressed
LOC_Os01g06876	Cf-2, putative, expressed
LOC_Os01g06890	leucine-rich repeat family protein, putative, expressed
LOC_Os01g06900	verticillium wilt disease resistance protein Ve2, putative, expressed
LOC_Os01g06920	resistance protein SlVe1 precursor, putative, expressed
LOC_Os01g06940	POEI33 - Pollen Ole e I allergen and extensin family protein precursor, expressed
LOC_Os01g06960	POEI34 - Pollen Ole e I allergen and extensin family protein precursor, putative, expressed
LOC_Os01g06980	POEI35 - Pollen Ole e I allergen and extensin family protein precursor, putative, expressed
LOC_Os01g06990	POEI36 - Pollen Ole e I allergen and extensin family protein precursor, putative, expressed
LOC_Os01g07000	POEI37 - Pollen Ole e I allergen and extensin family protein precursor, putative, expressed
LOC_Os01g07010	POEI38 - Pollen Ole e I allergen and extensin family protein precursor, putative, expressed
LOC_Os01g07020	POEI39 - Pollen Ole e I allergen and extensin family protein precursor, putative, expressed
LOC_Os01g07030	POEI40 - Pollen Ole e I allergen and extensin family protein precursor, expressed
LOC_Os01g07040	POEI41 - Pollen Ole e I allergen and extensin family protein precursor, expressed
LOC_Os01g07050	POEI42 - Pollen Ole e I allergen and extensin family protein precursor, expressed
LOC_Os01g07060	POEI43 - Pollen Ole e I allergen and extensin family protein precursor, putative, expressed
LOC_Os01g07080	DEAD-box ATP-dependent RNA helicase, putative, expressed
LOC_Os01g07090	5-azacytidine resistance protein azr1, putative, expressed
LOC_Os01g07110	BRCA2 repeat family protein, expressed
LOC_Os01g07120	AP2 domain containing protein, expressed
LOC_Os01g07140	kelch repeat-containing protein, putative, expressed
LOC_Os01g07160	OsFBX3 - F-box domain containing protein, expressed
LOC_Os01g12210	aluminum-activated malate transporter, putative, expressed
LOC_Os01g12220	uncharacterized protein family UPF0016 domain containing protein, expressed
LOC_Os01g12230	peptidase C45, acyl-coenzyme A/6-aminopenicillanic acid acyl-transferase, putative, expressed
LOC_Os01g12260	vacuolar ATP synthase subunit E, putative, expressed
LOC_Os01g12280	hAT dimerisation domain-containing protein, putative, expressed
LOC_Os01g12290	S-locus lectin protein kinase family protein, putative, expressed
LOC_Os01g12304	esterase, putative, expressed
LOC_Os01g12310	histone deacetylase 19, putative, expressed
LOC_Os01g12320	GDSL-like lipase/acylhydrolase, putative, expressed
LOC_Os01g12381	GDSL-like lipase/acylhydrolase, putative, expressed
LOC_Os01g12390	inactive receptor kinase At2g26730 precursor, putative, expressed
LOC_Os01g12400	S-locus lectin protein kinase family protein, putative, expressed
LOC_Os01g12400	S-locus lectin protein kinase family protein, putative, expressed
LOC_Os01g12410	receptor-like protein kinase, putative, expressed
LOC_Os01g12420	receptor-like protein kinase, putative, expressed
LOC_Os01g12430	receptor-like protein kinase, putative, expressed
LOC_Os01g12440	AP2 domain containing protein, expressed
LOC_Os01g12464	CHCH domain containing protein, expressed
LOC_Os01g12490	flavin monooxygenase, putative, expressed
LOC_Os01g12520	mitochondrial carrier protein, putative, expressed
LOC_Os01g12530	smr domain containing protein, expressed
LOC_Os01g12540	GTPase of unknown function domain containing protein, putative, expressed
LOC_Os01g12560	3-methyl-2-oxobutanoate hydroxymethyltransferase, putative, expressed
LOC_Os01g12570	3-methyl-2-oxobutanoate hydroxymethyltransferase, putative, expressed
LOC_Os01g12580	late embryogenesis abundant protein, putative, expressed
LOC_Os01g12650	reticulon domain containing protein, putative, expressed
LOC_Os01g12660	AAA-type ATPase family protein, putative, expressed
LOC_Os01g12680	C4-dicarboxylate transporter/malic acid transport protein, expressed
LOC_Os01g12690	plant-specific domain TIGR01568 family protein, expressed
LOC_Os01g12700	MYB family transcription factor, putative
LOC_Os01g12710	oxidoreductase, short chain dehydrogenase/reductase family domain containing protein, expressed
LOC_Os01g12720	protein kinase domain containing protein, expressed
LOC_Os01g12730	ras-related protein, putative, expressed
LOC_Os01g12740	cytochrome P450, putative, expressed
LOC_Os01g12750	cytochrome P450, putative, expressed
LOC_Os01g13280	ubiquitin conjugating enzyme protein, putative, expressed
LOC_Os01g13300	B3 DNA binding domain containing protein, expressed
LOC_Os01g13310	DNA topoisomerase 2, putative, expressed
LOC_Os01g13320	pectinesterase, putative, expressed
LOC_Os01g13350	25.3 kDa vesicle transport protein, putative, expressed
LOC_Os01g13340	harpin-induced protein 1 domain containing protein, expressed
LOC_Os01g13360	phosphatidylinositol 3- and 4-kinase family protein, putative, expressed
LOC_Os01g13370	seven in absentia protein family domain containing protein, expressed
LOC_Os01g13404	ATP binding protein, putative, expressed
LOC_Os01g13420	SOUL heme-binding protein, putative, expressed
LOC_Os01g13430	importin-alpha re-exporter, putative, expressed
LOC_Os01g13440	pollen allergen Cyn d 23, putative, expressed
LOC_Os01g13460	helix-loop-helix DNA-binding domain containing protein, expressed
LOC_Os01g13470	KH domain containing protein, putative, expressed
LOC_Os01g13480	glutaredoxin, putative, expressed
LOC_Os01g13520	auxin response factor 1, putative, expressed
LOC_Os01g13530	ABIL2, putative, expressed
LOC_Os01g13540	NIN, putative, expressed
LOC_Os01g13550	beta-amylase, putative, expressed
LOC_Os01g13560	membrane associated DUF588 domain containing protein, putative, expressed
LOC_Os01g13570	phosphoglycerate mutase, putative, expressed
LOC_Os01g13590	isoflavone reductase homolog IRL, putative, expressed
LOC_Os01g16560	antifreeze glycoprotein, putative, expressed
LOC_Os01g16610	plastocyanin-like domain containing protein, putative, expressed
LOC_Os01g16640	split hand/foot malformation type 1, putative, expressed
LOC_Os01g16650	ubiquitin-conjugating enzyme, putative, expressed
LOC_Os01g16670	BSD domain-containing protein, putative, expressed
LOC_Os01g16714	flavin monooxygenase, putative, expressed
LOC_Os01g16730	ulp1 protease family, C-terminal catalytic domain containing protein, expressed
LOC_Os01g16750	flavin monooxygenase, putative, expressed
LOC_Os01g16770	expansin precursor, putative, expressed
LOC_Os01g16810	MYB family transcription factor, putative, expressed
LOC_Os01g23380	stripe rust resistance protein Yr10, putative, expressed
LOC_Os01g46800	WRKY15, expressed
LOC_Os01g56120	RNA recognition motif containing protein, putative, expressed
LOC_Os01g56130	CSLC1 - cellulose synthase-like family C, expressed
LOC_Os01g56150	OsProCP1 - Putative Lysosomal Pro-x Carboxypeptidase homologue, expressed
LOC_Os01g56190	HVT1, putative, expressed
LOC_Os01g56230	transmembrane protein 56, putative, expressed
LOC_Os01g56310	radical SAM enzyme, putative, expressed
LOC_Os01g56320	OsSub4 - Putative Subtilisin homologue, expressed
LOC_Os01g56330	TKL_IRAK_CrRLK1L-1.5 - The CrRLK1L-1 subfamily has homology to the CrRLK1L homolog, expressed
LOC_Os01g56350	PTAC12, putative, expressed
LOC_Os01g56360	wax synthase, putative, expressed
LOC_Os01g56370	wax synthase, putative, expressed
LOC_Os01g56380	decarboxylase, putative, expressed
LOC_Os02g02110	Alg9-like mannosyltransferase protein, putative, expressed
LOC_Os02g02120	OsWAK11 - OsWAK receptor-like protein kinase, expressed
LOC_Os02g02130	ribosomal protein L37, putative, expressed
LOC_Os02g02140	receptor protein kinase CLAVATA1 precursor, putative, expressed
LOC_Os02g02150	ATP-dependent helicase HRQ1, putative, expressed
LOC_Os02g02170	transporter, major facilitator family, putative, expressed
LOC_Os02g02190	transporter, major facilitator family, putative, expressed
LOC_Os02g02200	thaumatin, putative, expressed
LOC_Os02g02210	aminotransferase, putative, expressed
LOC_Os02g02230	cytochrome P450, putative, expressed
LOC_Os02g02290	SNF2 family N-terminal domain containing protein, expressed
LOC_Os02g02310	auxin-induced protein 5NG4, putative, expressed
LOC_Os02g02320	OsSCP6 - Putative Serine Carboxypeptidase homologue, expressed
LOC_Os02g02340	glycerol-3-phosphate acyltransferase, putative, expressed
LOC_Os02g02350	OsFBK2 - F-box domain and kelch repeat containing protein, expressed
LOC_Os02g02370	myb-like DNA-binding domain containing protein, putative, expressed
LOC_Os02g06840	galactosyltransferase, putative, expressed
LOC_Os02g06860	OsMADS80 - MADS-box family gene with M-alpha type-box, expressed
LOC_Os02g06880	EMB2758, putative, expressed
LOC_Os02g06890	OTU-like cysteine protease family protein, putative, expressed
LOC_Os02g06910	auxin response factor 6, putative, expressed
LOC_Os02g06920	zinc finger, C3HC4 type, domain containing protein, expressed
LOC_Os02g06930	protein kinase, putative, expressed
LOC_Os02g06950	no apical meristem protein, putative, expressed
LOC_Os02g24330	eukaryotic translation initiation factor 4B, putative, expressed
LOC_Os02g24340	1-acyl-sn-glycerol-3-phosphate acyltransferase theta, putative, expressed
LOC_Os02g24354	pyridoxal-dependent decarboxylase protein, putative, expressed
LOC_Os02g24574	NADPH-dependent oxidoreductase, putative
LOC_Os02g24576	chloroplast 30S ribosomal protein S7, putative, expressed
LOC_Os02g24586	uncharacterized protein ycf68, putative, expressed
LOC_Os02g24596	apocytochrome f precursor, putative, expressed
LOC_Os02g24598	chloroplast envelope membrane protein, putative, expressed
LOC_Os02g24604	photosystem I assembly protein ycf4, putative, expressed
LOC_Os02g24612	ribosomal protein S2, putative, expressed
LOC_Os02g24614	DNA-directed RNA polymerase subunit beta, putative, expressed
LOC_Os02g44200	thioesterase family protein, putative, expressed
LOC_Os02g44220	peroxisomal biogenesis factor 19, putative, expressed
LOC_Os02g44230	CPuORF22 - conserved peptide uORF-containing transcript, expressed
LOC_Os02g44260	zinc-binding protein, putative, expressed
LOC_Os02g44280	zinc finger protein, putative, expressed
LOC_Os02g44290	phosphatase, putative, expressed
LOC_Os02g44300	MSP domain containing protein, expressed
LOC_Os02g44310	LTPL112 - Protease inhibitor/seed storage/LTP family protein precursor, expressed
LOC_Os02g44320	LTPL113 - Protease inhibitor/seed storage/LTP family protein precursor, expressed
LOC_Os02g44330	rho guanine nucleotide exchange factor, putative, expressed
LOC_Os02g44360	scarecrow transcription factor family protein, putative, expressed
LOC_Os02g44370	scarecrow, putative, expressed
LOC_Os02g44380	WD domain containing protein, putative, expressed
LOC_Os02g44470	actin-depolymerizing factor, putative, expressed
LOC_Os02g44480	pentatricopeptide, putative, expressed
LOC_Os02g44490	anthranilate phosphoribosyltransferase, putative, expressed
LOC_Os02g44500	glutathione peroxidase, putative, expressed
LOC_Os02g45080	MYB family transcription factor, putative, expressed
LOC_Os02g45100	mitochondrial import inner membrane translocase subunit Tim17, putative, expressed
LOC_Os02g45100	mitochondrial import inner membrane translocase subunit Tim17, putative, expressed
LOC_Os02g45110	MT-A70 domain containing protein, expressed
LOC_Os02g45130	protein kinase, putative, expressed
LOC_Os02g45160	aluminum-activated malate transporter, putative, expressed
LOC_Os02g45170	helix-loop-helix DNA-binding protein, putative, expressed
LOC_Os02g45180	ORM1, putative, expressed
LOC_Os02g45200	dof zinc finger domain containing protein, putative, expressed
LOC_Os02g45240	zinc finger family protein, putative, expressed
LOC_Os02g45250	homeobox and START domains containing protein, putative, expressed
LOC_Os02g45280	cytochrome P450, putative, expressed
LOC_Os02g45310	dehydration response related protein, putative, expressed
LOC_Os02g45780	zinc finger, C3HC4 type domain containing protein, expressed
LOC_Os02g45810	WD domain, G-beta repeat domain containing protein, expressed
LOC_Os02g45820	mitochondrial import inner membrane translocase subunit Tim, putative, expressed
LOC_Os02g45850	B3 DNA binding domain containing protein, expressed
LOC_Os02g45870	tobamovirus multiplication protein, putative, expressed
LOC_Os02g45890	sulfotransferase domain containing protein, expressed
LOC_Os02g45900	tRNA-splicing endonuclease positive effector-related, putative, expressed
LOC_Os02g45910	tRNA-splicing endonuclease positive effector-related, putative, expressed
LOC_Os02g45940	Core histone H2A/H2B/H3/H4 domain containing protein, putative, expressed
LOC_Os02g45980	ZR1 protein, putative, expressed
LOC_Os02g46030	MYB family transcription factor, putative, expressed
LOC_Os02g46080.1	protein phosphatase 2C, putative, expressed
LOC_Os02g47744	MYB family transcription factor, putative, expressed
LOC_Os02g47760	AAA-type ATPase family protein, putative, expressed
LOC_Os02g47770	ZF-HD protein dimerisation region containing protein, expressed
LOC_Os02g47780	hydrolase, alpha/beta fold family domain containing protein, expressed
LOC_Os02g47790	monodehydroascorbate reductase, putative, expressed
LOC_Os02g47800	monodehydroascorbate reductase, putative, expressed
LOC_Os02g47810	dof zinc finger domain containing protein, putative, expressed
LOC_Os02g47840	universal stress protein domain containing protein, putative, expressed
LOC_Os02g47850	class I glutamine amidotransferase, putative, expressed
LOC_Os02g47860	uridine kinase, putative, expressed
LOC_Os02g47860	uridine kinase, putative, expressed
LOC_Os02g47870	anaphase-promoting complex subunit 11, putative, expressed
LOC_Os02g47880	tetratricopeptide repeat domain containing protein, expressed
LOC_Os02g47900	SET domain protein SDG117, putative, expressed
LOC_Os02g47920	ZOS2-16 - C2H2 zinc finger protein, expressed
LOC_Os02g47940.1	aminotransferase, classes I and II, domain containing protein, expressed
LOC_Os02g47970.1	calpain, putative, expressed
LOC_Os02g47980.1	DUF617 domain containing protein, expressed
LOC_Os02g48610.2	mitochondrial import inner membrane translocase subunit Tim17, putative, expressed
LOC_Os02g48620.2	tetratricopeptide repeat, putative, expressed
LOC_Os02g48650.1	acetyltransferase, GNAT family, putative, expressed
LOC_Os02g48660.1	60S ribosomal protein L31, putative, expressed
LOC_Os02g48670.1	slowmo homolog, putative, expressed
LOC_Os02g48720.1	mitochondrial carrier protein, putative, expressed
LOC_Os02g48730.1	rho GDP-dissociation inhibitor 1, putative, expressed
LOC_Os02g48740.1	fimbrin-like protein 2, putative, expressed
LOC_Os02g48770.1	SAM dependent carboxyl methyltransferase, putative, expressed
LOC_Os02g48780.1	IQ calmodulin-binding and BAG domain containing protein, putative, expressed
LOC_Os02g48790.1	AML1, putative, expressed
LOC_Os02g48800.1	PHD finger family protein, putative, expressed
LOC_Os02g48810.1	PHD-finger family protein, expressed
LOC_Os02g48820.1	plastocyanin-like domain containing protein, putative, expressed
LOC_Os02g48830.1	microtubule associated protein, putative, expressed
LOC_Os02g48840.1	dual specificity protein phosphatase, putative, expressed
LOC_Os02g48850.1	plant-specific domain TIGR01615 family protein, expressed
LOC_Os02g48860.1	aspartic proteinase nepenthesin-2 precursor, putative, expressed
LOC_Os02g48870.1	aspartic proteinase nepenthesin-2 precursor, putative, expressed
LOC_Os02g48880.1	chloride transporter, chloride channel family, putative, expressed
LOC_Os02g48900.1	aspartic proteinase nepenthesin-1 precursor, putative, expressed
LOC_Os02g48910.1	ubiquitin-conjugating enzyme, putative, expressed
LOC_Os02g48920.1	ubiquitin-conjugating enzyme, putative, expressed
LOC_Os02g48950.1	ubiquitin-conjugating enzyme, putative, expressed
LOC_Os02g48964.1	WD-40 repeat family protein, putative, expressed
LOC_Os02g48980.1	GPI-anchored protein, putative, expressed
LOC_Os02g55910	monogalactosyldiacylglycerol synthase, putative, expressed
LOC_Os02g55940	ribosomal protein S15 containing protein, expressed
LOC_Os02g55950	ATMAK10, putative, expressed
LOC_Os02g55970	ANTH, putative, expressed
LOC_Os02g55980	vacuolar protein sorting 55 family protein, putative, expressed
LOC_Os02g55990	vesicle-associated membrane protein, putative, expressed
LOC_Os02g56000	26S protease regulatory subunit 6A, putative, expressed
LOC_Os02g56010	anthocyanidin 3-O-glucosyltransferase, putative, expressed
LOC_Os02g56014	40S ribosomal protein S30, putative, expressed
LOC_Os02g56020	methyltransferase, putative, expressed
LOC_Os02g56040	chaperone protein dnaJ, putative, expressed
LOC_Os02g56050	rhodanese-like domain containing protein, putative, expressed
LOC_Os02g56100	ribonucleoside-diphosphate reductase large subunit, putative, expressed
LOC_Os02g56110	AP-1 complex subunit gamma-1, putative, expressed
LOC_Os02g56120	OsIAA9 - Auxin-responsive Aux/IAA gene family member, expressed
LOC_Os02g56130	PCNA - Putative DNA replicative polymerase clamp, expressed
LOC_Os02g56140	helix-loop-helix DNA-binding domain containing protein, expressed
LOC_Os02g56160	kelch repeat protein, putative, expressed
LOC_Os02g56170	inositol-1-monophosphatase, putative, expressed
LOC_Os02g56180	dehydrogenase, putative, expressed
LOC_Os02g56200	ELMO/CED-12 family protein, putative, expressed
LOC_Os02g56210	hydrolase, NUDIX family, domain containing protein, expressed
LOC_Os02g56219	acetyltransferase, GNAT family, putative, expressed
LOC_Os02g56250	GATA zinc finger domain containing protein, expressed
LOC_Os03g02590	peroxisomal biogenesis factor 11, putative, expressed
LOC_Os03g02600	riboflavin biosynthesis protein ribD, putative, expressed
LOC_Os03g02610	glycosyl hydrolases family 16 protein, protein, expressed
LOC_Os03g02640	methylthioribose kinase, putative, expressed
LOC_Os03g02650	ligA, putative, expressed
LOC_Os03g02670	transporter family protein, putative, expressed
LOC_Os03g02680	cyclin-dependent kinase A-1, putative, expressed
LOC_Os03g02690	dihydrodipicolinate reductase, putative, expressed
LOC_Os03g02700	HOTHEAD precursor, putative, expressed
LOC_Os03g02685	lysM domain containing protein, putative, expressed
LOC_Os03g02710	hydroxymethylglutaryl-CoA synthase, putative, expressed
LOC_Os03g02740	phospholipase D, putative, expressed
LOC_Os03g02750	OsSub25 - Putative Subtilisin homologue, expressed
LOC_Os03g02762	PPR repeat domain containing protein, putative, expressed
LOC_Os03g02780	Core histone H2A/H2B/H3/H4 domain containing protein, putative, expressed
LOC_Os03g02800	no apical meristem protein, putative, expressed
LOC_Os03g02830	cell cycle control protein, putative, expressed
LOC_Os03g02840	remorin family protein, putative, expressed
LOC_Os03g02850	tobamovirus multiplication protein, putative, expressed
LOC_Os03g02860	heavy metal-associated domain containing protein, expressed
LOC_Os03g02900	B3 DNA binding domain containing protein, expressed
LOC_Os03g02980	CAMK_CAMK_like_ULKh_APGy.1 - CAMK includes calcium/calmodulin depedent protein kinases, expressed
LOC_Os03g03000	helix-loop-helix DNA-binding domain containing protein, expressed
LOC_Os03g03020	L11 domain containing ribosomal protein, putative, expressed
LOC_Os03g03034	flavonol synthase/flavanone 3-hydroxylase, putative, expressed
LOC_Os03g03070	transcription factor, putative, expressed
LOC_Os03g03100	OsMADS50 - MADS-box family gene with MIKCc type-box, expressed
LOC_Os03g03130	ubiquitin-conjugating enzyme, putative, expressed
LOC_Os03g03140	RNA recognition motif containing protein, putative, expressed
LOC_Os03g03150	WD repeat-containing protein, putative, expressed
LOC_Os03g03164	homeobox protein knotted-1, putative, expressed
LOC_Os03g03180	uncharacterized Cys-rich domain containing protein, putative, expressed
LOC_Os03g03200	hydrolase, alpha/beta fold family protein, putative, expressed
LOC_Os03g10990	retinoblastoma-binding protein-like, putative, expressed
LOC_Os03g11010	natural resistance-associated macrophage protein, putative, expressed
LOC_Os03g11020	PPR repeat containing protein, expressed
LOC_Os03g11030	cyclin, putative, expressed
LOC_Os03g11040	cyclin, putative, expressed
LOC_Os03g11050	mannose-1-phosphate guanyltransferase, putative, expressed
LOC_Os03g11060	MFP1 attachment factor 1, putative, expressed
LOC_Os03g11100	vesicle transport protein GOT1B, putative, expressed
LOC_Os03g11110	zinc finger family protein, putative, expressed
LOC_Os03g11120	methionyl-tRNA synthetase, putative, expressed
LOC_Os03g11140	pleckstrin homology domain-containing protein-related taxo, putative, expressed
LOC_Os03g11160	cysteine proteinase inhibitor precursor, putative, expressed
LOC_Os03g11170	cysteine proteinase inhibitor precursor, putative, expressed
LOC_Os03g11180	cysteine proteinase inhibitor 6 precursor, putative, expressed
LOC_Os03g11200	pre-mRNA-processing factor 39, putative, expressed
LOC_Os03g11210	DUF538 domain containing protein, putative, expressed
LOC_Os03g11220	keratin, type I cytoskeletal 9, putative, expressed
LOC_Os03g11240	nucleotidyltransferase, putative, expressed
LOC_Os03g11260	RING zinc finger protein-like, putative, expressed
LOC_Os03g11310	PPR repeat domain containing protein, putative, expressed
LOC_Os03g22010	peroxidase precursor, putative, expressed
LOC_Os03g22020	peroxidase precursor, putative, expressed
LOC_Os03g22050	CAMK_KIN1/SNF1/Nim1_like.16 - CAMK includes calcium/calmodulin depedent protein kinases, expressed
LOC_Os03g22060	uroporphyrinogen decarboxylase, putative, expressed
LOC_Os03g22080	RING-H2 finger protein, putative, expressed
LOC_Os03g22120	sucrose synthase, putative, expressed
LOC_Os03g22140	tetratricopeptide repeat domain containing protein, expressed
LOC_Os03g22170	AP2 domain containing protein, expressed
LOC_Os03g22180	60S ribosomal protein L18-3, putative, expressed
LOC_Os03g22200	nodulin MtN3 family protein, putative, expressed
LOC_Os03g22210	POEI46 - Pollen Ole e I allergen and extensin family protein precursor, expressed
LOC_Os03g22230	POEI47 - Pollen Ole e I allergen and extensin family protein precursor, expressed
LOC_Os03g22250	POEI48 - Pollen Ole e I allergen and extensin family protein precursor, putative, expressed
LOC_Os03g22270	auxin-repressed protein, putative, expressed
LOC_Os03g22320	utp14 protein, putative, expressed
LOC_Os03g22330	blue-light photoreceptor PHR2, putative, expressed
LOC_Os03g22340	60S ribosomal protein L22-2, putative, expressed
LOC_Os03g22350	Brix domain containing protein, putative, expressed
LOC_Os03g22950	acyl carrier protein, putative, expressed
LOC_Os03g22990	OsFBX84 - F-box domain containing protein, expressed
LOC_Os03g23030	aberrant pollen transmission 1, putative, expressed
LOC_Os03g36160	DNAJ heat shock N-terminal domain-containing protein, putative, expressed
LOC_Os03g36439	F-box domain containing protein, expressed
LOC_Os03g45710	2Fe-2S iron-sulfur cluster binding domain containing protein, expressed
LOC_Os03g45720	glyoxalase family protein, putative, expressed
LOC_Os03g45730	DNA-binding protein-like, putative, expressed
LOC_Os03g45740	transferase family protein, putative, expressed
LOC_Os03g45750	DUF260 domain containing protein, putative, expressed
LOC_Os03g45850	OsSAUR16 - Auxin-responsive SAUR gene family member, expressed
LOC_Os03g45800	OsSAUR14 - Auxin-responsive SAUR gene family member, expressed
LOC_Os03g45860	OsSAUR17 - Auxin-responsive SAUR gene family member, expressed
LOC_Os03g45910	F-box/LRR-repeat protein 16, putative, expressed
LOC_Os03g45920	tubulin/FtsZ domain containing protein, putative, expressed
LOC_Os03g45960	thaumatin, putative, expressed
LOC_Os03g59710	RNA recognition motif containing protein, putative, expressed
LOC_Os03g59720	ribosomal protein L36 containing protein, expressed
LOC_Os03g59730	No apical meristem protein, putative, expressed
LOC_Os03g59740	ADP-ribosylation factor, putative, expressed
LOC_Os03g59760	RING finger protein 126, putative, expressed
LOC_Os03g59770	EF hand family protein, putative, expressed
LOC_Os03g59790	EF hand family protein, putative, expressed
LOC_Os03g59870	EF hand family protein, putative, expressed
LOC_Os03g59950	receptor-like kinase, putative, expressed
LOC_Os03g59990	glucosyl transferase, putative, expressed
LOC_Os03g60000	SPFH domain/Band 7 family protein, expressed
LOC_Os03g60080	NAC domain-containing protein 67, putative, expressed
LOC_Os03g60090	methylenetetrahydrofolate reductase, putative, expressed
LOC_Os03g60100	50S ribosomal protein L17, putative, expressed
LOC_Os03g60110	KH domain containing protein, putative, expressed
LOC_Os03g60120	AP2 domain containing protein, expressed
LOC_Os04g12600	receptor-like protein kinase, putative, expressed
LOC_Os04g12639	carboxyl-terminal proteinase, putative, expressed
LOC_Os04g12660	vignain precursor, putative, expressed
LOC_Os04g12690	N-hydroxythioamide S-beta-glucosyltransferase, putative, expressed
LOC_Os04g12710	indole-3-acetate beta-glucosyltransferase, putative, expressed
LOC_Os04g12720	indole-3-acetate beta-glucosyltransferase, putative, expressed
LOC_Os04g12900	glucosyltransferase, putative, expressed
LOC_Os04g12950	indole-3-acetate beta-glucosyltransferase, putative, expressed
LOC_Os04g12960	UDP-glucoronosyl/UDP-glucosyl transferase, putative, expressed
LOC_Os04g12970	UDP-glucoronosyl/UDP-glucosyl transferase, putative, expressed
LOC_Os04g12980	UDP-glucoronosyl/UDP-glucosyl transferase, putative, expressed
LOC_Os04g14270	latency associated nuclear antigen, putative, expressed
LOC_Os04g14450	pentatricopeptide, putative, expressed
LOC_Os04g14304	OsWAK30/31 - OsWAK receptor-like protein OsWAK-RLP, expressed
LOC_Os04g14220	disease resistance protein RPM1, putative, expressed
LOC_Os04g14190	TRAF-type zinc finger family protein, expressed
LOC_Os04g19800	F-box domain containing protein, expressed
LOC_Os04g19810	OsFBL12 - F-box domain and LRR containing protein, expressed
LOC_Os04g19920	OsFBL13 - F-box domain and LRR containing protein, expressed
LOC_Os04g20070	tropinone reductase 2, putative, expressed
LOC_Os04g20540	anthocyanidin 3-O-glucosyltransferase, putative, expressed
LOC_Os04g20560	methyl-CpG binding domain containing protein, expressed
LOC_Os04g20590	YL1 nuclear protein C-terminal domain containing protein, expressed
LOC_Os04g20610	zinc knuckle domain containing protein, expressed
LOC_Os04g20630	nucleic acid binding protein, putative
LOC_Os04g20680	wall-associated receptor kinase 3 precursor, putative, expressed
LOC_Os04g23550	basic helix-loop-helix family protein, putative, expressed
LOC_Os04g23580	xylosyltransferase, putative, expressed
LOC_Os04g23600	D-mannose binding lectin family protein, expressed
LOC_Os04g23620	D-mannose binding lectin family protein, expressed
LOC_Os04g23660	ligA, putative, expressed
LOC_Os04g23700	lectin protein kinase family protein, putative, expressed
LOC_Os04g23720	lectin protein kinase family protein, putative, expressed
LOC_Os04g23760	lectin protein kinase family protein, putative, expressed
LOC_Os04g24290	wall-associated receptor kinase 3 precursor, putative, expressed
LOC_Os04g24294	OsWAK35d - OsWAK short gene, expressed
LOC_Os04g24300	OsWAK35a - OsWAK short gene, expressed
LOC_Os04g24319	jasmonate-induced protein, putative, expressed
LOC_Os04g24328	jasmonate-induced protein, putative, expressed
LOC_Os04g24340	phytase, putative, expressed
LOC_Os04g24410	kinesin heavy chain isolog, putative, expressed
LOC_Os04g24430	sucrose synthase, putative, expressed
LOC_Os04g24460	phytase, putative, expressed
LOC_Os04g24469	jasmonate-induced protein, putative, expressed
LOC_Os04g24478	jasmonate-induced protein, putative, expressed
LOC_Os04g24510	OsWAK36 - OsWAK receptor-like protein kinase, expressed
LOC_Os04g24520	ribosomal protein L51, putative, expressed
LOC_Os04g24530	AMP-binding domain containing protein, expressed
LOC_Os04g24550	ATP-binding region, ATPase-like domain containing protein, expressed
LOC_Os04g25060	cysteine-rich receptor-like protein kinase, putative, expressed
LOC_Os04g25110	ulp1 protease family, C-terminal catalytic domain containing protein, expressed
LOC_Os04g25140	OsFBDUF20 - F-box and DUF domain containing protein, expressed
LOC_Os04g25150	pollen allergen, putative, expressed
LOC_Os04g36600	DUF538 domain containing protein, putative, expressed
LOC_Os04g36610	endoglucanase, putative, expressed
LOC_Os04g36620	hydrolase, alpha/beta fold family domain containing protein, expressed
LOC_Os04g36650	ZOS4-06 - C2H2 zinc finger protein, expressed
LOC_Os04g36660	calmodulin binding protein, putative, expressed
LOC_Os04g36680	MLO domain containing protein, putative, expressed
LOC_Os04g36700	proteasome subunit, putative, expressed
LOC_Os04g36710	methyltransferase domain containing protein, expressed
LOC_Os04g36720	ferric-chelate reductase, putative, expressed
LOC_Os04g36730	PHD finger protein, putative, expressed
LOC_Os04g36740	potassium channel SKOR, putative, expressed
LOC_Os04g36750	hsp20/alpha crystallin family protein, putative, expressed
LOC_Os04g36760	enzyme of the cupin superfamily protein, putative, expressed
LOC_Os04g36770	PME/invertase inhibitor, putative, expressed
LOC_Os04g36790	transcription factor like protein, putative, expressed
LOC_Os04g36800	3-oxoacyl-synthase, putative, expressed
LOC_Os04g36810	LSM domain containing protein, expressed
LOC_Os04g36830	DUF567 domain containing protein, putative, expressed
LOC_Os04g36840	PPR repeat domain containing protein, putative, expressed
LOC_Os04g36850	ORG4, putative, expressed
LOC_Os04g36859	signal peptidase complex subunit 2, putative, expressed
LOC_Os04g36890	peptidyl-prolyl cis-trans isomerase, FKBP-type, putative, expressed
LOC_Os05g13830	TsetseEP precursor, putative, expressed
LOC_Os05g13850	TsetseEP precursor, putative, expressed
LOC_Os05g13950	eukaryotic translation initiation factor 3 subunit E-interacting protein, putative, expressed
LOC_Os05g13970	phosphorylase domain containing protein, putative, expressed
LOC_Os05g14010	ethylene-responsive protein related, putative, expressed
LOC_Os06g04070	pyridoxal-dependent decarboxylase protein, putative, expressed
LOC_Os06g04040	WD domain, G-beta repeat domain containing protein, expressed
LOC_Os06g04030	histone H3, putative, expressed
LOC_Os06g04020	histone H1, putative, expressed
LOC_Os06g04010	GAGA-binding protein, putative, expressed
LOC_Os06g04000	peptidyl-prolyl cis-trans isomerase, putative, expressed
LOC_Os06g03990	aminotransferase, classes I and II, domain containing protein, expressed
LOC_Os06g03970	receptor-like protein kinase 5 precursor, putative, expressed
LOC_Os06g03940	spastin, putative, expressed
LOC_Os06g03930	cytochrome P450 86A1, putative, expressed
LOC_Os06g03910	hydrolase, NUDIX family, domain containing protein, expressed
LOC_Os06g03900	esterase precursor, putative, expressed
LOC_Os06g03890	alpha-L-fucosidase 3 precursor, putative, expressed
LOC_Os06g03860	uncharacterized membrane protein, putative, expressed
LOC_Os06g03850	impaired sucrose induction 1, putative, expressed
LOC_Os06g03840	H-BTB4 - Bric-a-Brac, Tramtrack, Broad Complex BTB domain with H family conserved sequence, expressed
LOC_Os06g03830	retinol dehydrogenase, putative, expressed
LOC_Os06g03800	pollen ankyrin, putative, expressed
LOC_Os06g03790	39S ribosomal protein L47, mitochondrial precursor, putative, expressed
LOC_Os06g03780	NUC153 domain containing protein, expressed
LOC_Os06g03770	ABC transporter, ATP-binding protein, putative, expressed
LOC_Os06g17390	auxin-independent growth promoter protein, putative, expressed
LOC_Os06g17410	dof zinc finger domain containing protein, putative, expressed
LOC_Os06g17440	microtubule-associated protein, putative, expressed
LOC_Os06g17460	fasciclin domain containing protein, expressed
LOC_Os06g17480	histone-like transcription factor and archaeal histone, putative, expressed
LOC_Os06g17560	cadmium tolerance factor, putative, expressed
LOC_Os06g17570	embryogenesis transmembrane protein, putative, expressed
LOC_Os06g17600	cadmium tolerance factor, putative, expressed
LOC_Os07g01020	SOR/SNZ family protein, putative, expressed
LOC_Os07g01030	glycosyl transferase, group 1 domain containing protein, expressed
LOC_Os07g01070	peptide transporter, putative, expressed
LOC_Os07g01090	transmembrane amino acid transporter protein, putative, expressed
LOC_Os07g01100	legume lectins beta domain containing protein, putative, expressed
LOC_Os07g01110	laccase precursor protein, putative, expressed
LOC_Os07g01130	pentatricopeptide containing protein, putative, expressed
LOC_Os07g01140	MBTB12 - Bric-a-Brac, Tramtrack, Broad Complex BTB domain with Meprin and TRAF Homology MATH domain, expressed
LOC_Os07g01150	fatty acid hydroxylase, putative, expressed
LOC_Os07g01180	ZOS7-01 - C2H2 zinc finger protein, expressed
LOC_Os07g01200	tetraacyldisaccharide 4-kinase, putative, expressed
LOC_Os07g01250	tobamovirus multiplication protein, putative, expressed
LOC_Os07g16420	OsFBX232 - F-box domain containing protein, expressed
LOC_Os07g18230	lectin-like receptor kinase, putative, expressed
LOC_Os07g18240	lectin-like receptor kinase, putative, expressed
LOC_Os07g18510	OsFBLD5 - F-box, LRR and FBD domain containing protein, expressed
LOC_Os07g18540	ribosomal RNA apurinic site specific lyase, putative, expressed
LOC_Os07g25500	pentatricopeptide, putative, expressed
LOC_Os07g25540	flavin monooxygenase, putative, expressed
LOC_Os07g25550	hAT dimerisation domain-containing protein, putative, expressed
LOC_Os07g25590	decarboxylase, putative, expressed
LOC_Os07g25680	protein kinase domain containing protein, expressed
LOC_Os07g25690	subtilisin N-terminal Region family protein, expressed
LOC_Os07g25710	myb-like DNA-binding domain containing protein, expressed
LOC_Os07g32600	glucan endo-1,3-beta-glucosidase precursor, putative, expressed
LOC_Os07g32620	anthocyanidin 5,3-O-glucosyltransferase, putative, expressed
LOC_Os07g32630	UDP-glucoronosyl and UDP-glucosyl transferase domain containing protein, expressed
LOC_Os07g32660	monocopper oxidase, putative, expressed
LOC_Os07g32730	DNA repair protein rhp16, putative, expressed
LOC_Os07g32774	chorismate mutase/prephenate dehydratase, putative, expressed
LOC_Os07g32790	ankyrin repeat domain containing protein, expressed
LOC_Os07g32800	autophagy-related protein, putative, expressed
LOC_Os07g35680	TKL_IRAK_DUF26-lc22 - DUF26 kinases have homology to DUF26 containing loci, expressed
LOC_Os07g35690	TKL_IRAK_DUF26-lc.3 - DUF26 kinases have homology to DUF26 containing loci, expressed
LOC_Os07g35700	TKL_IRAK_DUF26-lc.4 - DUF26 kinases have homology to DUF26 containing loci, expressed
LOC_Os07g35730	TKL_IRAK_DUF26-lc.23 - DUF26 kinases have homology to DUF26 containing loci, expressed
LOC_Os07g35740	TKL_IRAK_DUF26-ld.2 - DUF26 kinases have homology to DUF26 containing loci, expressed
LOC_Os07g35750	TKL_IRAK_DUF26-ld.3 - DUF26 kinases have homology to DUF26 containing loci, expressed
LOC_Os07g35770	TKL_IRAK_DUF26-ld.4 - DUF26 kinases have homology to DUF26 containing loci
LOC_Os07g35790	TKL_IRAK_DUF26-ld.5 - DUF26 kinases have homology to DUF26 containing loci, expressed
LOC_Os07g35810	TKL_IRAK_DUF26-ld.6 - DUF26 kinases have homology to DUF26 containing loci, expressed
LOC_Os07g35860	plastocyanin-like domain containing protein, putative, expressed
LOC_Os07g35870	basic helix-loop-helix DND-binding domain containing protein, expressed
LOC_Os07g35880	beta-amylase, putative, expressed
LOC_Os07g35940	beta-amylase, putative, expressed
LOC_Os07g35970	SMP-30/Gluconolaconase/LRE-like region containing protein, expressed
LOC_Os07g35990	strictosidine synthase 1 precursor, putative, expressed
LOC_Os07g36020	latency associated nuclear antigen, putative, expressed
LOC_Os07g36040	strictosidine synthase 1 precursor, putative, expressed
LOC_Os07g37180	ABC1 family domain containing protein, putative, expressed
LOC_Os07g37210	MYB family transcription factor, putative, expressed
LOC_Os07g37220	inositol-1-monophosphatase, putative, expressed
LOC_Os07g37230	inositol-1-monophosphatase, putative, expressed
LOC_Os07g37240	chlorophyll A-B binding protein, putative, expressed
LOC_Os07g37250	THYLAKOID FORMATION1, chloroplast precursor, putative, expressed
LOC_Os07g37270	MSP domain containing protein, putative, expressed
LOC_Os07g37310	uncharacterized secreted protein, putative, expressed
LOC_Os07g37320	transporter family protein, putative, expressed
LOC_Os07g37350	armadillo/beta-catenin repeat family protein, putative, expressed
LOC_Os07g37385	LTPL109 - Protease inhibitor/seed storage/LTP family protein precursor, expressed
LOC_Os07g37400	OsFBX257 - F-box domain containing protein, expressed
LOC_Os07g37420	versicolorin reductase, putative, expressed
LOC_Os07g37454	urate anion exchanger, putative, expressed
LOC_Os07g37510	organic cation transporter-related, putative, expressed
LOC_Os07g40820	PPR repeat domain containing protein, putative, expressed
LOC_Os07g40830	app1, putative, expressed
LOC_Os07g40870	igA FC receptor precursor, putative, expressed
LOC_Os07g40890	igA FC receptor precursor, putative, expressed
LOC_Os07g40920	APO, putative, expressed
LOC_Os07g40930	WD repeat-containing protein 12, putative, expressed
LOC_Os07g40940	X8 domain containing protein, expressed
LOC_Os07g40950	ZOS7-12 - C2H2 zinc finger protein, expressed
LOC_Os07g40974	NAD dependent epimerase/dehydratase family protein, putative, expressed
LOC_Os07g40986	NAD dependent epimerase/dehydratase family protein, putative, expressed
LOC_Os07g41014	glycosyl hydrolases family 17 protein, expressed
LOC_Os07g41050	NAD dependent epimerase/dehydratase family protein, putative, expressed
LOC_Os07g41060	dihydroflavonol-4-reductase, putative, expressed
LOC_Os07g41070	NAD dependent epimerase/dehydratase family protein, putative, expressed
LOC_Os07g41080	hydrolase, alpha/beta fold family domain containing protein, expressed
LOC_Os07g41090	histone deacetylase, putative, expressed
LOC_Os07g41120	RNA recognition motif containing protein, putative, expressed
LOC_Os07g41140	receptor-like protein kinase precursor, putative, expressed
LOC_Os07g41150	glycerophosphoryl diester phosphodiesterase family protein, putative, expressed
LOC_Os07g41160	protein of unknown function DUF1675 domain containing protein, expressed
LOC_Os07g41180	RNA-binding protein-like, putative, expressed
LOC_Os08g06010	transporter, major facilitator family, putative, expressed
LOC_Os08g06020	MSP domain containing protein, expressed
LOC_Os08g06040	60S ribosomal protein L34, putative, expressed
LOC_Os08g06050	OsTOP6A2 - Topoisomerase 6 subunit A homolog 2, expressed
LOC_Os08g06060	CGMC_MAPKCMGC_2_ERK.13 - CGMC includes CDA, MAPK, GSK3, and CLKC kinases, expressed
LOC_Os08g06070	ELF7, putative, expressed
LOC_Os08g06090	zinc finger, C3HC4 type domain containing protein, expressed
LOC_Os08g06100	O-methyltransferase, putative, expressed
LOC_Os08g06110	MYB family transcription factor, putative, expressed
LOC_Os08g06120	B3 DNA binding domain containing protein, expressed
LOC_Os08g06140	no apical meristem protein, putative, expressed
LOC_Os08g06170	berberine and berberine like domain containing protein, expressed
LOC_Os08g06180	reticuline oxidase precursor, putative
LOC_Os08g06190	berberine and berberine like domain containing protein, expressed
LOC_Os08g12410	pectinesterase, putative, expressed
LOC_Os08g12430	VERNALIZATION-INSENSITIVE, putative, expressed
LOC_Os08g30480	clathrin adaptor complex small chain domain containing protein, expressed
LOC_Os08g30520	plant protein of unknown function domain containing protein, expressed
LOC_Os08g30590	C1-like domain containing protein, expressed
LOC_Os08g30634	DC1 domain containing protein, expressed
LOC_Os08g30660	NB-ARC domain containing protein, expressed
LOC_Os08g38270	fasciclin domain containing protein, expressed
LOC_Os08g38280	mucin-associated surface protein, putative, expressed
LOC_Os08g38300	Core histone H2A/H2B/H3/H4 domain containing protein, putative, expressed
LOC_Os08g38320	AGC_PVPK_like_kin82y.14 - ACG kinases include homologs to PKA, PKG and PKC, expressed
LOC_Os08g38330	OsFBX297 - F-box domain containing protein, expressed
LOC_Os08g38340	interferon-related developmental regulator family protein, putative, expressed
LOC_Os08g38360	OsFBX298 - F-box domain containing protein, expressed
LOC_Os08g38370	zinc finger C-x8-C-x5-C-x3-H type family protein, expressed
LOC_Os08g38380	RNA recognition motif containing protein, putative, expressed
LOC_Os08g38400	oligopeptide transporter, putative, expressed
LOC_Os08g38410	RNA recognition motif containing protein, putative, expressed
LOC_Os08g38440	GRAM and C2 domains containing protein, putative, expressed
LOC_Os08g38460	zinc finger, C3HC4 type domain containing protein, expressed
LOC_Os08g38470	OsFBX299 - F-box domain containing protein, expressed
LOC_Os08g38480	OsFBX300 - F-box domain containing protein, expressed
LOC_Os08g38490	OsFBX301 - F-box domain containing protein, expressed
LOC_Os08g38520	OsFBX302 - F-box domain containing protein, expressed
LOC_Os08g38560	receptor-like protein kinase 2 precursor, putative, expressed
LOC_Os08g38570	WD domain, G-beta repeat domain containing protein, expressed
LOC_Os08g38580	harpin-induced protein 1 domain containing protein, expressed
LOC_Os08g38590	OsMADS62 - MADS-box family gene with MIKC* type-box, expressed
LOC_Os08g38600	copine, putative, expressed
LOC_Os08g38610	pentatricopeptide, putative, expressed
LOC_Os09g10054	disease resistance protein RPS2, putative, expressed
LOC_Os09g10200	Skp1 family, dimerisation domain containing protein, expressed
LOC_Os09g10230	Skp1 family, dimerisation domain containing protein, expressed
LOC_Os09g10260	Skp1 family, dimerisation domain containing protein, expressed
LOC_Os09g10270	SKP1-like protein 1B, putative, expressed
LOC_Os09g10300	Skp1 family, dimerisation domain containing protein, expressed
LOC_Os09g10340	cytochrome P450, putative, expressed
LOC_Os10g01530	helix-loop-helix DNA-binding domain containing protein, expressed
LOC_Os10g01540	notchless protein, putative, expressed
LOC_Os10g01560	serine/threonine-protein kinase, putative, expressed
LOC_Os10g01570	C-5 cytosine-specific DNA methylase, putative, expressed
LOC_Os10g01640	decarboxylase, putative, expressed
LOC_Os10g01650	transferase family protein, putative, expressed
LOC_Os10g01660	transferase family protein, putative, expressed
LOC_Os10g01680	transferase family protein, putative, expressed
LOC_Os10g01690	transferase family protein, putative, expressed
LOC_Os10g01720	transferase family protein, putative, expressed
LOC_Os10g01760	peroxidase precursor, putative, expressed
LOC_Os10g01800	transferase family protein, putative, expressed
LOC_Os10g02000	transferase family protein, putative, expressed
LOC_Os10g02040	peroxidase precursor, putative, expressed
LOC_Os10g02070	peroxidase precursor, putative, expressed
LOC_Os10g02080	PTR-like peptide transporter, putatuve, expressed
LOC_Os10g02100	peptide transporter PTR2, putative, expressed
LOC_Os10g02210	peptide transporter PTR2, putative, expressed
LOC_Os10g02220	peptide transporter PTR2, putative, expressed
LOC_Os10g02240	peptide transporter PTR2, putative, expressed
LOC_Os10g02250	OsWAK95 - OsWAK receptor-like protein kinase, expressed
LOC_Os10g02260	peptide transporter PTR2, putative, expressed
LOC_Os10g02276	OsWAK96 - OsWAK receptor-like protein kinase, expressed
LOC_Os10g02480	oxidoreductase, aldo/keto reductase family protein, putative, expressed
LOC_Os10g02490	oxidoreductase, aldo/keto reductase family protein, putative, expressed
LOC_Os10g02500	serine/threonine-protein kinase BRI1-like 2 precursor, putative, expressed
LOC_Os10g02509	GAGA-binding protein, putative, expressed
LOC_Os10g02584	GAGA-binding protein, putative, expressed
LOC_Os10g02620	GAGA-binding protein, putative, expressed
LOC_Os10g02625	gibberellin regulated protein, putative, expressed
LOC_Os10g02650	PPR repeat containing protein, expressed
LOC_Os10g02720	OsWAK99 - OsWAK receptor-like protein kinase, expressed
LOC_Os10g02750	Ser/Thr protein phosphatase family protein, putative, expressed
LOC_Os10g02760	hydroxyproline-rich glycoprotein family protein, putative, expressed
LOC_Os10g02770	glycosyl hydrolases family 16, putative, expressed
LOC_Os10g05170	OsWAK100 - OsWAK receptor-like cytoplasmic kinase OsWAK-RLCK, expressed
LOC_Os10g05180	26S proteasome regulatory subunit S5A, putative, expressed
LOC_Os10g05200	OsFBX367 - F-box domain containing protein, expressed
LOC_Os10g05210	OsFBX368 - F-box domain containing protein, expressed
LOC_Os10g05220	queuine tRNA-ribosyltransferase, putative, expressed
LOC_Os10g05230	zinc finger, C3HC4 type domain containing protein, expressed
LOC_Os10g05240	OsFBX369 - F-box domain containing protein, expressed
LOC_Os10g05250	protein kinase domain containing protein, expressed
LOC_Os10g05290	tRNA/rRNA methyltransferase, putative, expressed
LOC_Os10g05400	OsWAK102 - OsWAK receptor-like cytoplasmic kinase OsWAK-RLCK, expressed
LOC_Os10g09550	OsWAK106 - OsWAK receptor-like protein kinase, expressed
LOC_Os10g09570	OsWAK107 - OsWAK receptor-like protein OsWAK-RLP, expressed
LOC_Os10g09620	OsWAK108 - OsWAK receptor-like protein kinase, expressed
LOC_Os10g09690	OsWAK109 - OsWAK receptor-like protein kinase, expressed
LOC_Os10g09700	OsWAK110 - OsWAK receptor-like protein kinase, expressed
LOC_Os10g09820	no apical meristem protein, putative, expressed
LOC_Os10g09850	EF hand family protein, putative, expressed
LOC_Os10g10030	OsWAK111 - OsWAK receptor-like protein kinase, expressed
LOC_Os10g10040	cytochrome P450, putative, expressed
LOC_Os10g10080	exostosin family domain containing protein, expressed
LOC_Os10g10130	OsWAK112d - OsWAK receptor-like protein kinase, expressed
LOC_Os10g10170	PPR repeat domain containing protein, putative, expressed
LOC_Os10g10180	methyltransferase domain containing protein, putative, expressed
LOC_Os10g10190	ATP-binding region, ATPase-like domain containing protein, expressed
LOC_Os10g10360	NBS-LRR disease resistance protein, putative, expressed
LOC_Os10g10390	OsFBX376 - F-box domain containing protein, expressed
LOC_Os10g10410	OsFBX377 - F-box domain containing protein, expressed
LOC_Os10g10420	OsFBX378 - F-box domain containing protein, expressed
LOC_Os10g10434	dimethyladenosine transferase, putative, expressed
LOC_Os10g10500	vacuolar ATP synthase 98 kDa subunit, putative, expressed
LOC_Os10g10540	cysteine-rich repeat secretory protein precursor, putative, expressed
LOC_Os10g10560	invertase/pectin methylesterase inhibitor family protein, putative, expressed
LOC_Os10g12190	nodulin, putative, expressed
LOC_Os10g12200	OsFBX380 - F-box domain containing protein, expressed
LOC_Os10g12354	endonuclease, putative, expressed
LOC_Os10g12400	nodulin, putative, expressed
LOC_Os10g12620	protein kinase domain containing protein, expressed
LOC_Os10g12640	ligA, putative, expressed
LOC_Os10g12790	ligA, putative, expressed
LOC_Os10g16974	cytochrome P450, putative, expressed
LOC_Os10g22484	RGH2B, putative, expressed
LOC_Os10g22510	MLA1, putative, expressed
LOC_Os10g22520	cellulase, putative, expressed
LOC_Os10g22560	peptide transporter PTR2, putative, expressed
LOC_Os10g22570	cellulase, putative, expressed
LOC_Os10g22590	POEI24 - Pollen Ole e I allergen and extensin family protein precursor, expressed
LOC_Os10g22600	ethylene-responsive transcription factor, putative, expressed
LOC_Os10g22700	AAA-type ATPase family protein, putative, expressed
LOC_Os10g42090	AGAP003819-PA, putative, expressed
LOC_Os10g42100	pyruvate kinase, putative, expressed
LOC_Os10g42110	protein kinase family protein, putative, expressed
LOC_Os10g42130	no apical meristem protein, putative, expressed
LOC_Os10g42170	GTPase of unknown function domain containing protein, putative, expressed
LOC_Os10g42180	aluminum-activated malate transporter, putative, expressed
LOC_Os10g42190	leucine rich repeat containing protein, expressed
LOC_Os10g42210	enoyl-CoA-hydratase, putative, expressed
LOC_Os10g42220	enoyl-CoA hydratase/isomerase family protein, putative, expressed
LOC_Os10g42230	AT hook motif domain containing protein, expressed
LOC_Os10g42240	kinase, pfkB family, putative, expressed
LOC_Os10g42280	cyclase/dehydrase family protein, putative, expressed
LOC_Os10g42299	mitochondrial carrier protein, putative, expressed
LOC_Os10g42320	nonsense-mediated mRNA decay protein 3, putative, expressed
LOC_Os10g42390	zinc finger, C3HC4 type domain containing protein, expressed
LOC_Os10g42410	zinc-binding protein, putative, expressed
LOC_Os11g08070	ankyrin repeat family protein, putative, expressed
LOC_Os11g08080	SWIRM domain containing protein, expressed
LOC_Os11g08100	eukaryotic aspartyl protease domain containing protein, expressed
LOC_Os11g08120	Os11bglu37 - GH1 pseudogene, expressed
LOC_Os11g08190	aspartic proteinase Asp1 precursor, putative, expressed
LOC_Os11g08200	eukaryotic aspartyl protease domain containing protein, expressed
LOC_Os11g08210	no apical meristem protein, putative, expressed
LOC_Os11g08220	DEFL28 - Defensin and Defensin-like DEFL family, expressed
LOC_Os11g08230	DEFL46 - Defensin and Defensin-like DEFL family, expressed
LOC_Os11g08240	DEFL29 - Defensin and Defensin-like DEFL family, expressed
LOC_Os11g08250	DEFL30 - Defensin and Defensin-like DEFL family, expressed
LOC_Os11g08260	DEFL31 - Defensin and Defensin-like DEFL family, expressed
LOC_Os11g08270	DEFL32 - Defensin and Defensin-like DEFL family, expressed
LOC_Os11g08280	DEFL33 - Defensin and Defensin-like DEFL family, expressed
LOC_Os11g08300	aldehyde dehydrogenase, putative, expressed
LOC_Os11g08314	methyltransferase, putative, expressed
LOC_Os11g08330	POLD1 - Putative DNA polymerase delta catalytic subunit, expressed
LOC_Os11g08340	OsGH3.12 - Probable indole-3-acetic acid-amido synthetase, expressed
LOC_Os11g10100	STE_MEKK_ste11_MAP3K.3 - STE kinases include homologs to sterile 7, sterile 11 and sterile 20 from yeast, expressed
LOC_Os11g10130	MYB family transcription factor, putative, expressed
LOC_Os11g10140	flavin monooxygenase, putative, expressed
LOC_Os11g10170	flavin monooxygenase, putative, expressed
LOC_Os11g10180	OsFBX412 - F-box domain containing protein, expressed
LOC_Os11g10200	OsFBX413 - F-box domain containing protein, expressed
LOC_Os11g10240	OsFBX414 - F-box domain containing protein, expressed
LOC_Os11g10280	receptor-like protein kinase, putative, expressed
LOC_Os11g10290	S-domain receptor-like protein kinase, putative, expressed
LOC_Os11g10300	OsFBX415 - F-box domain containing protein, expressed
LOC_Os11g10310	receptor-like protein kinase 2 precursor, putative, expressed
LOC_Os11g10330	OsFBX416 - F-box domain containing protein, expressed
LOC_Os11g10340	OsFBX417 - F-box domain containing protein, expressed
LOC_Os11g13410	mla1, putative, expressed
LOC_Os11g13420	RNA binding protein, putative, expressed
LOC_Os11g13430	RGH1A, putative, expressed
LOC_Os11g13440	RGH1A, putative, expressed
LOC_Os11g13510	stripe rust resistance protein Yr10, putative, expressed
LOC_Os11g13530	serpin domain containing protein, putative, expressed
LOC_Os11g13530	serpin domain containing protein, putative, expressed
LOC_Os11g13560	serpin domain containing protein, putative, expressed
LOC_Os11g13540	serpin domain containing protein, putative, expressed
LOC_Os11g13570	gibberellin receptor GID1L2, putative, expressed
LOC_Os11g13630	gibberellin receptor GID1L2, putative, expressed
LOC_Os11g13650	cellulose synthase, putative, expressed
LOC_Os11g13670	gibberellin receptor GID1L2, putative, expressed
LOC_Os11g15500	stripe rust resistance protein Yr10, putative, expressed
LOC_Os11g15520	OsSub62 - Putative Subtilisin homologue, expressed
LOC_Os11g15570	Ser/Thr protein phosphatase family protein, putative, expressed
LOC_Os11g15620	OsFBX420 - F-box domain containing protein, expressed
LOC_Os11g15670	NBS-LRR disease resistance protein, putative, expressed
LOC_Os11g15700	NB-ARC domain containing protein, expressed
LOC_Os11g26190	RALFL23 - Rapid ALkalinization Factor RALF family protein precursor, expressed
LOC_Os11g26340	RALFL24 - Rapid ALkalinization Factor RALF family protein precursor, expressed
LOC_Os11g26390	sulfotransferase domain containing protein, expressed
LOC_Os11g32100	inducer of CBF expression 1, putative, expressed
LOC_Os11g32110	auxin response factor, putative, expressed
LOC_Os11g32170	stripe rust resistance protein Yr10, putative, expressed
LOC_Os11g32210	jacalin-like lectin domain containing protein, expressed
LOC_Os11g32240	cytochrome P450 51, putative, expressed
LOC_Os11g32260	lysosomal alpha-mannosidase precursor, putative, expressed
LOC_Os11g32270	N-rich protein, putative, expressed
LOC_Os11g32280	acetyltransferase, GNAT family, putative, expressed
LOC_Os11g32320	CCB1, putative, expressed
LOC_Os11g33270	glycosyl hydrolases family 16, putative, expressed
LOC_Os11g33300	O-methyltransferase, putative, expressed
LOC_Os11g33310	OsFBX424 - F-box domain containing protein, expressed
LOC_Os11g33320	OsFBX425 - F-box domain containing protein, expressed
LOC_Os11g33330	peptidase, M24 family protein, putative, expressed
LOC_Os11g33394	plant protein of unknown function domain containing protein, expressed
LOC_Os11g33450	plant protein of unknown function domain containing protein, expressed
LOC_Os11g33430	plant protein of unknown function domain containing protein, expressed
LOC_Os11g33942	plant protein of unknown function domain containing protein, expressed
LOC_Os11g34440	phospholipase A2, putative, expressed
LOC_Os11g34450	14-3-3 protein, putative, expressed
LOC_Os11g34460	OsFBO10 - F-box and other domain containing protein, expressed
LOC_Os11g34570	lysM domain-containing GPI-anchored protein precursor, putative, expressed
LOC_Os11g34610	TKL_IRAK_DUF26-lc.28 - DUF26 kinases have homology to DUF26 containing loci, expressed
LOC_Os11g34624	TKL_IRAK_DUF26-lc.29 - DUF26 kinases have homology to DUF26 containing loci, expressed
LOC_Os11g34660	LTPL98 - Protease inhibitor/seed storage/LTP family protein precursor, expressed
LOC_Os11g34680	RNA recognition motif containing protein, putative, expressed
LOC_Os11g34700	ZOS11-04 - C2H2 zinc finger protein, expressed
LOC_Os11g34710	Ser/Thr protein phosphatase family protein, putative, expressed
LOC_Os11g34720	Ser/Thr protein phosphatase family protein, putative, expressed
LOC_Os11g34760	MMP37-like protein, mitochondrial precursor, putative, expressed
LOC_Os11g34770	maf, putative, expressed
LOC_Os11g34820	THUMP domain-containing protein, putative, expressed
LOC_Os11g34830	ABC1 family domain containing protein, putative, expressed
LOC_Os11g34840	MMP37-like protein, mitochondrial precursor, putative, expressed
LOC_Os11g34850	maf, putative, expressed
LOC_Os11g34860	palmitoyltransferase TIP1, putative, expressed
LOC_Os11g34880	NB-ARC domain containing protein, expressed
LOC_Os11g34920	stripe rust resistance protein Yr10, putative, expressed
LOC_Os11g34940	plastid-specific 50S ribosomal protein 6, chloroplast precursor, putative, expressed
LOC_Os11g34970	NB-ARC domain containing protein, expressed
LOC_Os11g34990	DEFL79 - Defensin and Defensin-like DEFL family
LOC_Os11g35020	yippee zinc-binding protein, putative, expressed
LOC_Os11g35030	growth regulating factor protein, putative, expressed
LOC_Os11g35040	aminotransferase, classes I and II, domain containing protein, expressed
LOC_Os11g35060	agenet domain containing protein, expressed
LOC_Os11g37920	DJ-1 family protein, putative, expressed
LOC_Os11g37940	WIP2 - Wound-induced protein precursor, expressed
LOC_Os11g37950	WIP3 - Wound-induced protein precursor, expressed
LOC_Os11g37960	WIP4 - Wound-induced protein precursor, expressed
LOC_Os11g37970	WIP5 - Wound-induced protein precursor, expressed
LOC_Os11g37980	GAUT2/LGT2, putative, expressed
LOC_Os11g37990	chloroplastic group IIA intron splicing facilitator CRS1, chloroplast precursor, putative, expressed
LOC_Os11g38000	NB-ARC domain containing protein, expressed
LOC_Os11g38010	targeting protein for Xklp2, putative, expressed
LOC_Os11g38020	GTPase of unknown function domain containing protein, putative, expressed
LOC_Os11g38030	CDK5RAP1, putative, expressed
LOC_Os11g38050	phosphoesterase family protein, putative, expressed
LOC_Os11g38050	phosphoesterase family protein, putative, expressed
LOC_Os11g38100	OsFBDUF55 - F-box and DUF domain containing protein, expressed
LOC_Os11g38120	OsFBDUF56 - F-box and DUF domain containing protein, expressed
LOC_Os11g38130	OsFBDUF57 - F-box and DUF domain containing protein, expressed
LOC_Os11g38140	OsFBDUF58 - F-box and DUF domain containing protein, expressed
LOC_Os11g38160	transporter family protein, putative, expressed
LOC_Os11g38170	notchless protein, putative, expressed
LOC_Os11g38180	OsFBDUF59 - F-box and DUF domain containing protein, expressed
LOC_Os11g38200	OsFBDUF60 - F-box and DUF domain containing protein, expressed
LOC_Os11g38210	DUF538 domain containing protein, putative, expressed
LOC_Os11g38220	DUF538 domain containing protein, putative, expressed
LOC_Os11g38230	OsFBDUF61 - F-box and DUF domain containing protein, expressed
LOC_Os11g38240	DUF538 domain containing protein, putative, expressed
LOC_Os11g38260	PAP fibrillin family domain containing protein, expressed
LOC_Os11g39640	zinc finger, C3HC4 type domain containing protein, expressed
LOC_Os11g39650	WD domain, G-beta repeat domain containing protein, expressed
LOC_Os11g39670	seryl-tRNA synthetase, putative, expressed
LOC_Os11g39730	NB-ARC domain containing protein, expressed
LOC_Os11g39910	DEFL80 - Defensin and Defensin-like DEFL family, expressed
LOC_Os11g41570	OsFBX428 - F-box domain containing protein, expressed
LOC_Os11g41610	40S ribosomal protein S29, putative, expressed
LOC_Os11g41640	helix-loop-helix DNA-binding domain containing protein, expressed
LOC_Os11g41650	adenylyl-sulfate kinase, putative, expressed
LOC_Os11g41680	cytochrome P450, putative, expressed
LOC_Os11g41710	cytochrome P450, putative, expressed
LOC_Os11g41720	TNP1, putative, expressed
LOC_Os11g42160	F-box/LRR-repeat protein 3, putative, expressed
LOC_Os11g42200	laccase precursor protein, putative, expressed
LOC_Os11g42220	laccase precursor protein, putative, expressed
LOC_Os11g42230	OsFBX430 - F-box domain containing protein, expressed
LOC_Os11g42240	OsFBX431 - F-box domain containing protein, expressed
LOC_Os11g42270	OsFBX432 - F-box domain containing protein, expressed
LOC_Os11g42280	OsFBX433 - F-box domain containing protein, expressed
LOC_Os11g42290	transferase family protein, putative, expressed
LOC_Os11g42300	OsFBX434 - F-box domain containing protein, expressed
LOC_Os11g42310	OsFBL58 - F-box domain and LRR containing protein, expressed
LOC_Os11g42350	glutathione synthetase, chloroplast precursor, putative, expressed
LOC_Os11g42370	transferase family protein, putative, expressed
LOC_Os11g42390	OsSCP64 - Putative Serine Carboxypeptidase homologue, expressed
LOC_Os11g42420	nuclear pore protein 84/107 containing protein, expressed
LOC_Os11g42430	transporter family protein, putative, expressed
LOC_Os11g42450	leucine-rich repeat family protein, putative, expressed
LOC_Os11g42480	transferase family domain containing protein, expressed
LOC_Os11g42960	integral membrane protein TIGR01569 containing protein, expressed
LOC_Os11g42970	membrane associated DUF588 domain containing protein, putative, expressed
LOC_Os11g42989	exo70 exocyst complex subunit, putative, expressed
LOC_Os11g43049	exo70 exocyst complex subunit, putative, expressed
LOC_Os11g43000	ATEXO70G1, putative, expressed
LOC_Os11g43030	von Willebrand factor type A domain containing protein, expressed
LOC_Os11g43200	tropinone reductase 2, putative, expressed
LOC_Os11g43250	Leucine Rich Repeat family protein, expressed
LOC_Os11g44790	EAP30/Vps36 family domain containing protein, expressed
LOC_Os11g44810	auxin-repressed protein, putative, expressed
LOC_Os11g44860	cysteine-rich receptor-like protein kinase 28 precursor, putative, expressed
LOC_Os11g44880	kinesin-4, putative, expressed
LOC_Os11g44910	DEAD-box ATP-dependent RNA helicase, putative, expressed
LOC_Os11g44930	pentatricopeptide repeat domain containing protein, putative, expressed
LOC_Os11g44940	seed maturation protein PM27, putative, expressed
LOC_Os11g44950	glycosyl hydrolase family 3 protein, putative, expressed
LOC_Os11g44960	NBS-LRR disease resistance protein, putative, expressed
LOC_Os11g44970	NBS-LRR disease resistance protein, putative, expressed
LOC_Os11g44990	NB-ARC domain containing protein, expressed
LOC_Os11g45540	TKL_IRAK_DUF26-lh.11 - DUF26 kinases have homology to DUF26 containing loci, expressed
LOC_Os11g45560	MBTB68 - Bric-a-Brac, Tramtrack, Broad Complex BTB domain with Meprin and TRAF Homology MATH domain, expressed
LOC_Os11g45580	embryogenesis transmembrane protein, putative, expressed
LOC_Os11g45600	rust resistance protein Rp1-dp8, putative, expressed
LOC_Os11g45620	rust-resistance protein Lr21, putative, expressed
LOC_Os11g45710	Os11bglu36 SFR2 homologue, expressed
LOC_Os11g45720	pectinesterase, putative, expressed
LOC_Os11g45730	pectinesterase, putative, expressed
LOC_Os11g45740	MYB family transcription factor, putative, expressed
LOC_Os11g45750	WRKY125, expressed
LOC_Os11g45780	RGH2B, putative, expressed
LOC_Os11g45790	NB-ARC domain containing protein, expressed
LOC_Os12g11370	verticillium wilt disease resistance protein, putative, expressed
LOC_Os12g11500	resistance protein SlVe1 precursor, putative, expressed
LOC_Os12g11510	hcr2-0B, putative, expressed
LOC_Os12g18110	PQ loop repeat domain containing protein, expressed
LOC_Os12g18120	zinc finger C-x8-C-x5-C-x3-H type family protein, expressed
LOC_Os12g18140	superkiller viralicidic activity 2-like 2, putative, expressed
LOC_Os12g18150	ZOS12-04 - C2H2 zinc finger protein, expressed
LOC_Os12g18360	NB-ARC domain containing protein, expressed
LOC_Os12g18374	NB-ARC domain containing protein, expressed
LOC_Os12g18530	nucleotidyltransferase, putative, expressed
LOC_Os12g18560	invertase/pectin methylesterase inhibitor family protein, putative, expressed
LOC_Os12g22940	no apical meristem protein, putative, expressed
LOC_Os12g23610	ATP synthase, A subunit family protein, putative, expressed
LOC_Os12g23700	cyclin-dependent kinase G-2, putative, expressed
LOC_Os12g23700	cyclin-dependent kinase G-2, putative, expressed
LOC_Os12g23760	growth regulator related protein, putative, expressed
LOC_Os12g24320	ATPase 3, putative, expressed
LOC_Os12g24420	cyclin-dependent kinase G-1, putative, expressed
LOC_Os12g24490	zinc finger, C3HC4 type domain containing protein, expressed
LOC_Os12g24530	zinc finger, C3HC4 type domain containing protein, expressed
LOC_Os12g24540	PHD-finger family protein, expressed
LOC_Os12g24580	Lg106, putative, expressed
LOC_Os12g24650	leucine aminopeptidase, chloroplast precursor, putative, expressed
LOC_Os12g24800	9-cis-epoxycarotenoid dioxygenase 1, chloroplast precursor, putative, expressed
LOC_Os12g25450	O-methyltransferase, putative, expressed
LOC_Os12g25490	O-methyltransferase, putative, expressed
LOC_Os12g25820	O-methyltransferase, putative, expressed
LOC_Os12g25840	mucin, putative
LOC_Os12g25860	O-methyltransferase, putative, expressed
LOC_Os12g25870	O-methyltransferase, putative, expressed
LOC_Os12g30620	tetratricopeptide-like helical, putative, expressed
LOC_Os12g30640	ZmEBE-2 protein, putative, expressed
LOC_Os12g30720	disease resistance protein RPS2, putative, expressed
LOC_Os12g30760	disease resistance protein, putative, expressed
LOC_Os12g30800	ent-kaurene synthase B, chloroplast precursor, putative
LOC_Os12g30824	terpene synthase, putative, expressed
LOC_Os12g31160	MLA10, putative, expressed
LOC_Os12g31200	NB-ARC domain containing protein, expressed
LOC_Os12g31320	photoreceptor-interacting protein-like, putative, expressed
LOC_Os12g31340	OsFBD15 - F-box and FBD domain containing protein, expressed
LOC_Os12g31350	SSXT protein, putative, expressed
LOC_Os12g31370	DNA repair protein Rad51, putative, expressed
LOC_Os12g31380	initiation factor 2 subunit family domain containing protein, expressed
LOC_Os12g31430	helix-loop-helix DNA-binding domain containing protein, expressed
LOC_Os12g31450	plastid division regulator MinE, putative, expressed
LOC_Os12g31460	heat shock protein DnaJ, putative, expressed
LOC_Os12g31620	disease resistance protein RPM1, putative, expressed
LOC_Os12g31640	vacuolar protein sorting-associated protein 26, putative, expressed
LOC_Os12g31710	universal stress protein domain containing protein, putative, expressed
LOC_Os12g31748	OsMADS20 - MADS-box family gene with MIKCc type-box, expressed
LOC_Os12g31780	nitrilase-associated protein, putative, expressed
LOC_Os12g31800	glycine-rich RNA-binding protein 7, putative, expressed
LOC_Os12g31810	cyclin, putative, expressed
LOC_Os12g31820	phosphoserine phosphatase, chloroplast precursor, putative, expressed
LOC_Os12g31830	nitrilase, putative, expressed
LOC_Os12g31840	ZOS12-05 - C2H2 zinc finger protein, expressed
LOC_Os12g31850	ureide permease, putative, expressed
LOC_Os12g31860	ureide permease, putative, expressed
LOC_Os12g31880	translation initiation factor, putative, expressed
LOC_Os12g31890	ureide permease, putative, expressed
LOC_Os12g41310	RNA recognition motif containing protein, putative, expressed
LOC_Os12g41350	meiotic asynaptic mutant 1, putative, expressed
LOC_Os12g41370	RNA recognition motif containing protein, putative, expressed
LOC_Os12g41380	ulp1 protease family protein, putative, expressed
LOC_Os12g41390	homocysteine S-methyltransferase protein, putative, expressed
LOC_Os12g41400	eukaryotic translation initiation factor 2 subunit gamma, putative, expressed
LOC_Os12g41410	receptor-like protein kinase homolog RK20-1, putative, expressed
LOC_Os12g41450	F-box domain containing protein, expressed
LOC_Os12g41490	cysteine-rich receptor-like protein kinase 8 precursor, putative, expressed
LOC_Os12g41500	rhodanese-like domain containing protein, putative, expressed
LOC_Os12g41510	cysteine-rich receptor-like protein kinase 31 precursor, putative, expressed
LOC_Os12g41520	cysteine-rich repeat secretory protein 26 precursor, putative, expressed
LOC_Os12g41530	cysteine-rich receptor-like protein kinase 8 precursor, putative, expressed
LOC_Os12g41590	oxidoreductase, short chain dehydrogenase/reductase family domain containing protein, expressed
LOC_Os12g41600	OsSAUR57 - Auxin-responsive SAUR gene family member, expressed
LOC_Os12g41620	WD domain, G-beta repeat domain containing protein, expressed
LOC_Os12g41630	OsFBX463 - F-box domain containing protein, expressed
LOC_Os12g41650	helix-loop-helix DNA-binding domain containing protein, expressed
LOC_Os12g41680	No apical meristem protein, putative, expressed
LOC_Os12g41690	membrane associated DUF588 domain containing protein, putative, expressed

## Sheet: Table.S4
Table S4.Information of 273 rice accessions
Sequencing Number	Germplasm name	Source	Population	Type of germplasm
k1	Mu Dan Jiang 35	Heilongjiang	GENG	Selection and Breeding Variety
k2	Jin Qiu 1	Jilin	GENG	Strain
k3	Wan Sheng 688	Jilin	GENG	Selection and Breeding Variety
k4	Xi Nong 919	Jilin	GENG	Selection and Breeding Variety
k5	Xi Nong 969	Jilin	GENG	Strain
k6	Zhen Geng 168	Jilin	GENG	Selection and Breeding Variety
k7	Dan Geng 20	Lionlin	GENG	Selection and Breeding Variety
k8	Fu He Dao 9463	Lionlin	GENG	Selection and Breeding Variety
k9	Lian Geng1	Lionlin	GENG	Selection and Breeding Variety
k10	Yan Geng Ruan Yu1	Lionlin	GENG	Selection and Breeding Variety
k11	San Jiang 6	Heilongjiang	GENG	Selection and Breeding Variety
k12	Tong Yu 8703	Jilin	GENG	Strain
k13	Liao Geng 1540	Lionlin	GENG	Selection and Breeding Variety
k14	Long Dao 25	Heilongjiang	GENG	Selection and Breeding Variety
k15	Zhong Long Geng 3	Heilongjiang	GENG	Selection and Breeding Variety
k16	Song Liao 05-3	Jilin	GENG	Selection and Breeding Variety
k17	Tian Yu Dao 1	Lionlin	GENG	Selection and Breeding Variety
k18	Liao Geng 2112	Lionlin	GENG	Strain
k19	Pan Geng 37	Lionlin	GENG	Selection and Breeding Variety
k20	Yan Huang Xiang Geng 9	Beijing	GENG	Selection and Breeding Variety
k21	Zhong Zi 5	Beijing	GENG	Selection and Breeding Variety
k22	Jing Run	Tianjin	GENG	Selection and Breeding Variety
k23	Jin Nong	Tianjin	GENG	Selection and Breeding Variety
k24	Jin Dao 272	Tianjin	GENG	Selection and Breeding Variety
k25	Xiao Zhan Xiang1	Tianjin	GENG	Selection and Breeding Variety
k26	Bin Dao 898	Hebei	GENG	Selection and Breeding Variety
k27	Geng You 7699	Henan	GENG	Selection and Breeding Variety
k28	Guang You 7289	Henan	XIAN	Selection and Breeding Variety
k29	Chuan Xiang You 156	Henan	XIAN	Selection and Breeding Variety
k30	Liang You 279	Henan	XIAN	Selection and Breeding Variety
k31	Guang Liang You19	Henan	XIAN	Selection and Breeding Variety
k32	Zheng Dao 1732	Henan	GENG	Selection and Breeding Variety
k33	Yu Nong Geng12	Henan	GENG	Selection and Breeding Variety
k34	Da Niang 309	Shandong	GENG	Selection and Breeding Variety
k35	Run Nong 6372	Shandong	GENG	Selection and Breeding Variety
k36	Run Nong Xiang Nuo	Shandong	GENG	Selection and Breeding Variety
k37	Hu Han19	Shanghai	XIAN	Selection and Breeding Variety
k38	Hei Da G195	Shanghai	GENG	Strain
k39	Wang Yisheng 49424	Shandong	GENG	Strain
k40	Lin Dao 18-11	Shandong	GENG	Selection and Breeding Variety
k41	Ji Geng 211	Shandong	GENG	Selection and Breeding Variety
k42	Han Dao 306	Beijing	GENG	Strain
k43	Yang Geng 708	Jiangsu	GENG	Selection and Breeding Variety
k44	Yang Xiang Yu 1 Hao	Jiangsu	GENG	Selection and Breeding Variety
k45	Yang Geng Nuo 5 Hao	Jiangsu	GENG	Selection and Breeding Variety
k46	Xu Xiang Geng 16 Hao	Jiangsu	GENG	Selection and Breeding Variety
k47	Nan Geng 9308	Jiangsu	GENG	Selection and Breeding Variety
k48	Si Dao 21 Hao	Jiangsu	GENG	Selection and Breeding Variety
k49	Yang Bai Nuo	Anhui	GENG	Local varieties
k50	Zhong Ke 804	Beijing	GENG	Selection and Breeding Variety
k51	Zhong Ke Fa 8 Hao	Beijing	GENG	Selection and Breeding Variety
k53	Qing Xiang Ruan Geng	Shanghai	GENG	Selection and Breeding Variety
k54	Bao Shang Huang Ke Nuo	Yunnan	GENG	Selection and Breeding Variety
k55	Jing Dao 5 Hao	Yunnan	GENG	Selection and Breeding Variety
k56	Hong Yang 2 Hao	Yunnan	XIAN	Selection and Breeding Variety
k57	Yun Lu 140	Yunnan	GENG	Selection and Breeding Variety
k58	Xiu Geng 34	Yunnan	GENG	Selection and Breeding Variety
k59	Li Geng13-1	Yunnan	GENG	Selection and Breeding Variety
k60	Nong Da Yong Ning Lai	Yunnan	GENG	Selection and Breeding Variety
k61	Duo Nian Sheng Dao 23	Yunnan	GENG	Selection and Breeding Variety
k62	Wen Lu Dao 4	Yunnan	GENG	Selection and Breeding Variety
k63	Yun Jeng 3	Yunnan	GENG	Selection and Breeding Variety
k64	Lin You 2	Yunnan	XIAN	Selection and Breeding Variety
k65	Bai Xuan 1	Yunnan	XIAN	Selection and Breeding Variety
k66	Bo Luo Xing An 7	Yunnan	XIAN	Selection and Breeding Variety
k67	Ban Na 9	Yunnan	XIAN	Selection and Breeding Variety
k68	Dian Xiang Xian 1	Yunnan	XIAN	Selection and Breeding Variety
k69	Dian Chao 7	Yunnan	XIAN	Selection and Breeding Variety
k70	Long Quan Nuo	Anhui	XIAN	Local varieties
k71	Hong Mi Dao	Anhui	XIAN	Local varieties
k72	Hong Se Ma Ke Xian	Anhui	XIAN	Local varieties
k73	Xiao Li Xian	Anhui	XIAN	Local varieties
k74	Zhuang Hong Gong Mi	Anhui	XIAN	Local varieties
k75	Zao Xian Shuang Gui	Anhui	XIAN	Local varieties
k76	Yi Kun Chai	Anhui	XIAN	Local varieties
k77	R205	Anhui	XIAN	Recovery system
k78	Xiang Wan Xian 11Xuan	Hunan	XIAN	Selection and Breeding Variety
k79	Xiang Xue Nuo	Anhui	GENG	Local varieties
k80	Wu Wei Xiao Hong Dao	Anhui	XIAN	Local varieties
k81	Lv Xiang Geng 28	Anhui	GENG	Strain
k82	Wdr48	Shanghai	GENG	Selection and Breeding Variety
k83	Tai Wan Zi Nuo	Taiwan	GENG	Local varieties
k84	Yuan Gu Zhen Xiang	Anhui	XIAN	Selection and Breeding Variety
k85	Hua Jing	Jiangxi	XIAN	Approved variety
k86	Mei Te Zhan	Jiangxi	XIAN	Approved variety
k87	Mao Ya Yu Zhen	Jiangxi	XIAN	Approved variety
k88	Yu He	Zhejiang	XIAN	Recovery system
k89	Qian R44-620	Guizhou	XIAN	Strain
k90	Qian Hong 9479	Guizhou	XIAN	Strain
k91	Qian Hei Nuo 47	Guizhou	GENG	Strain
k92	Hui Hong Nuo 8	Guizhou	GENG	Strain
k93	Gou Dang 3	Guizhou	GENG	Selection and Breeding Variety
k94	Gan Ning Geng 2	Jiangxi	GENG	Selection and Breeding Variety
k95	E Hu Hong Mi	Jiangxi	XIAN	Selection and Breeding Variety
k96	Wu Gu Feng 1	Jiangxi	GENG	Selection and Breeding Variety
k97	Feng Shan Si Miao	Jiangxi	XIAN	Selection and Breeding Variety
k98	Long Ke Si Miao 13	Hunan	XIAN	Selection and Breeding Variety
k99	Cai Hui Xian Nuo	Hunan	XIAN	Selection and Breeding Variety
k100	Hua Zhan	Zhejiang	XIAN	Recovery system
k101	Hua Hang 31	Guangdong	XIAN	Selection and Breeding Variety
k102	Huang Li Zhan	Guangdong	XIAN	Selection and Breeding Variety
k103	Wang Li Xiang Zhan	Guangdong	XIAN	Introduction from abroad
k104	Jini Xiang Zhan	Guangxi	XIAN	Recovery system
k105	Gui Feng Xiang Zhan	Guangxi	XIAN	Selection and Breeding Variety
k106	Feng Lai Si Miao	Guangxi	XIAN	Selection and Breeding Variety
k107	Ke Xiang 1	Guangxi	XIAN	Selection and Breeding Variety
k108	Gui Yu 18	Guangxi	XIAN	Selection and Breeding Variety
k109	Nan Xia 060	Fujian	XIAN	Selection and Breeding Variety
k110	Huang Ke Xiang 1	Hubei	XIAN	Selection and Breeding Variety
k111	Yi Geng 149	Anhui	GENG	Selection and Breeding Variety
k112	Shang Shi Da 19	Shanghai	GENG	Selection and Breeding Variety
k113	Yu Zhan 2011	Chongqing	XIAN	Selection and Breeding Variety
k114	Zhu Xiang Li Si	Jiangsu	XIAN	Strain
k115	R456	Guizhou	XIAN	Recovery system
k116	Zhong Ke Xi Lu 4	Hainan	XIAN	Selection and Breeding Variety
k117	Xiang Jin 138	Hunan	GENG	Strain
k118	Xiang Jin 149	Hunan	GENG	Strain
k119	Wu A81	Hubei	XAIN	Strain
k120	Yuan Feng Zhan	Guangdong	XIAN	Selection and Breeding Variety
k121	Zhong Hai Xiang 1	Hainan	XIAN	Selection and Breeding Variety
k122	Ganggr442	Hubei	XIAN	Recovery system
k123	Zi Gui Nuo	Hubei	XIAN	Local varieties
k124	Xia Dao 1	Hubei	XIAN	Selection and Breeding Variety
k125	Su Shang S17B64	Guangxi	GENG	Strain
k126	Nan Shang S19B327	Guangxi	GENG	Strain
k127	Yue Nan Chang Li	Vietnam	XIAN	Selection and Breeding Variety
k128	Shen 95B	Beijing	XIAN	Retention system
k129	Jing Gui Zhan	Beijing	XIAN	Strain
k130	Huang Hua Zhan	Guangdong	XIAN	Selection and Breeding Variety
k131	Zhan Jiang Hei Nuo	Guangdong	XIAN	Strain
k132	Ya Lin 3	Guangxi	XIAN	Selection and Breeding Variety
k133	He Xi Feng Zhan	Guangxi	XIAN	Selection and Breeding Variety
k134	Wu Shan Si Miao	Guangdong	XIAN	Selection and Breeding Variety
k135	Yue He Si Miao	Guangdong	XIAN	Selection and Breeding Variety
k136	Hui Yu Hei Nuo	Guangxi	XIAN	Selection and Breeding Variety
k137	Gui Hui 051	Guangxi	XIAN	Recovery system
k138	Guang Hui 1288	Hainan	XIAN	Recovery system
k139	Ii-32B An	Hunan	XIAN	Retention system
k140	Zhen Hui 084	Jiangsu	XIAN	Recovery system
k141	R128	Shanghai	XIAN	Recovery system
k142	Han Hui 2	Shanghai	XIAN	Recovery system
k143	R319	Sichuan	XIAN	Recovery system
k144	Chuan Hui 802	Sichuan	XIAN	Recovery system
k145	Cheng Hui 5018	Sichuan	XIAN	Recovery system
k146	Zhong Wang Si Miao	Sichuan	XIAN	Selection and Breeding Variety
k147	Gui 826	Yunnan	XIAN	Recovery system
k148	Hu Hui 8258	Chongqing	XIAN	Recovery system
k149	Ir-44595	America	XIAN	Introduction from abroad
k150	Rosemont	America	XIAN	Introduction from abroad
k151	Nano	French	XIAN	Introduction from abroad
k152	Vn1001	Vietnam	XIAN	Introduction from abroad
k153	Vn10065	Vietnam	XIAN	Introduction from abroad
k154	P391	Pakistan	XIAN	Introduction from abroad
k155	P469	Pakistan	XIAN	Introduction from abroad
k156	Cr68	Cambodian	XIAN	Introduction from abroad
k157	Cr104	Cambodian	XIAN	Introduction from abroad
k158	Cr108	Cambodian	XIAN	Introduction from abroad
k159	Bai Yu Geng	Zhejiang	GENG	Strain
k160	Zao Qi Xuan	Fujian	XIAN	Selection and Breeding Variety
k161	Gui Fu 3	Fujian	XIAN	Selection and Breeding Variety
k162	Min Ke Zao 77	Fujian	XIAN	Selection and Breeding Variety
k163	Hui Nong Zao 1	Fujian	XIAN	Selection and Breeding Variety
k164	Yan Nuo 655	Fujian	XIAN	Selection and Breeding Variety
k165	Long Nan Zao	Fujian	XIAN	Selection and Breeding Variety
k166	Lonh Fei 10	Fujian	XIAN	Selection and Breeding Variety
k167	Ning Zao 910	Fujian	XIAN	Selection and Breeding Variety
k168	Shuang Qin 810	Fujian	XIAN	Selection and Breeding Variety
k169	Min Zao 1	Fujian	XIAN	Selection and Breeding Variety
k170	Hong Qing Zao	Fujian	XIAN	Selection and Breeding Variety
k171	Hua Si Zhan	Guangdong	XIAN	Selection and Breeding Variety
k172	San Yuan 93	Guangdong	XIAN	Selection and Breeding Variety
k173	Te Xian Zhan 25	Guangdong	XIAN	Selection and Breeding Variety
k174	Guang Chang Ai 6	Guangdong	XIAN	Selection and Breeding Variety
k175	Chun Qiu 1	Zhejiang	XIAN	Selection and Breeding Variety
k176	Zhi 6	Zhejiang	XIAN	Selection and Breeding Variety
k177	Jun Lian Zao	Zhejiang	XIAN	Selection and Breeding Variety
k178	Zao Lian 31	Zhejiang	XIAN	Selection and Breeding Variety
k179	Ai Qing 32	Zhejiang	XIAN	Selection and Breeding Variety
k180	Zhou9413	Zhejiang	XIAN	Selection and Breeding Variety
k181	Jia Xing 35	Zhejiang	XIAN	Selection and Breeding Variety
k182	Zheng Long 5	Zhejiang	XIAN	Selection and Breeding Variety
k183	Ai Fu 9	Zhejiang	XIAN	Selection and Breeding Variety
k184	Qin Feng Ai	Zhejiang	XIAN	Selection and Breeding Variety
k185	Cnbj 1890	Zhejiang	GENG	Selection and Breeding Variety
k186	Jia Shao 1	Zhejiang	XIAN	Selection and Breeding Variety
k187	Ir 22082-41-2	IRRI	XIAN	Foreign varieties
k188	Ir-Bb60(Ir72920-1-44-4)	IRRI	XIAN	Foreign varieties
k189	Ir-Bb66	IRRI	XIAN	Foreign varieties
k190	Ir 81166-97-3-1-1	IRRI	XIAN	Foreign varieties
k191	You Mi 18	IRRI	XIAN	Foreign varieties
k192	Ir 80375-13-3-3	IRRI	XIAN	Foreign varieties
k193	Ji Xiang Geng 2	Hebei	GENG	Selection and Breeding Variety
k194	Xin Xiang Geng 1	Henan	GENG	Selection and Breeding Variety
k195	Jx6	Shanghai	XIAN	Strain
k196	Wan Ken Jin Qing	Tianjin	GENG	Selection and Breeding Variety
k197	Su Xiu 9	Zhejiang	GENG	Selection and Breeding Variety
k198	Fan 953	Shandong	GENG	Strain
k199	Lin Xiu 662	Shandong	GENG	Selection and Breeding Variety
k200	Sheng Dao 1722	Shandong	GENG	Selection and Breeding Variety
k201	Ning Xi 791	Ningxia	GENG	Strain
k202	Ning Xi 14	Ningxia	GENG	Strain
k203	Yan Nuo 19	Jiangsu	GENG	Selection and Breeding Variety
k204	Zhong Ke Yan 4	Jiangsu	GENG	Selection and Breeding Variety
k205	Nan Geng Yan 1	Jiangsu	GENG	Selection and Breeding Variety
k206	Nan Geng Yin Gu	Jiangsu	GENG	Selection and Breeding Variety
k207	Wu Yu Geng 35	Jiangsu	GENG	Selection and Breeding Variety
k208	Qian Shan Xue Hua Nuo	Anhui	GENG	Local varieties
k209	Bai Guo Nuo	Anhui	GENG	Local varieties
k210	Hei Geng Nuo 3	Anhui	GENG	Local varieties
k211	Gong Mi 9	Yunnan	GENG	Selection and Breeding Variety
k212	Hong Cheng 26	Yunnan	XIAN	Selection and Breeding Variety
k213	De You 18	Yunnan	XIAN	Selection and Breeding Variety
k214	Hong You 2	Yunnan	XIAN	Selection and Breeding Variety
k215	Wen Dao 21	Yunnan	XIAN	Selection and Breeding Variety
k216	Ma Ke Xian	Anhui	XIAN	Local varieties
k217	Zhong Xiang Huang Zhan	Hainan	XIAN	Approved variety
k218	Nong Xiang 39	Hunan	XIAN	Approved variety
k219	Nong Xiang 42	Hunan	XIAN	Approved variety
k221	Gan Xiang Zhan 1	Jiangxi	XIAN	Selection and Breeding Variety
k222	Gan Ju 1	Jiangxi	XIAN	Selection and Breeding Variety
k223	En Hui 1899	Hubei	XIAN	Recovery system
k224	Jin Xiang Nuo	Guangxi	XIAN	Selection and Breeding Variety
k225	Zhong 9B	Zhejiang	XIAN	Retention system
k226	Bombilla	America	GENG	Introduction from abroad
k227	Triomphe Du Maroc	America	GENG	Introduction from abroad
k228	Chibica	America	GENG	Introduction from abroad
k229	Edomen Scented	America	GENG	Introduction from abroad
k230	Sundensis	America	XIAN	Introduction from abroad
k231	Os 6 (Wc 10296)	America	XIAN	Introduction from abroad
k232	Cocodrie	America	GENG	Introduction from abroad
k233	Mojito Colorado	America	GENG	Introduction from abroad
k234	H256-76-1-1-1	America	XIAN	Introduction from abroad
k235	Vn93	Vietnam	XIAN	Introduction from abroad
k236	P393	Pakistan	XIAN	Introduction from abroad
k237	Lian Zhen 11	Fujian	XIAN	Selection and Breeding Variety
k238	Si Zhen 7	Zhejiang	XIAN	Selection and Breeding Variety
k239	Jin Ke 3	Zhejiang	XIAN	Selection and Breeding Variety
k240	Mei Xian 26	Zhejiang	XIAN	Selection and Breeding Variety
k241	Jun Xie	Zhejiang	XIAN	Selection and Breeding Variety
k242	Pct 4/Av/3/0>Ir136-3-B	IRRI	XIAN	Foreign varieties
k243	C 3419-10-1-2 (Psb Rc98)	IRRI	XIAN	Foreign varieties
k244	Ir 70210-39-Cpa 7-1-1-4-2	IRRI	XIAN	Foreign varieties
k245	Ir 80413-B-10-3	IRRI	XIAN	Foreign varieties
k246	Ir 84194-139	IRRI	XIAN	Foreign varieties
k247	Tox 3445-14-2-3-2	IRRI	XIAN	Foreign varieties
k248	Ken Dao 1866	Heilongjiang	GENG	Selection and Breeding Variety
k249	Mu Yu Dao 78	Heilongjiang	GENG	Strain
k250	Ji Geng 555	Jilin	GENG	Selection and Breeding Variety
k251	Ji Nong Da 604	Jilin	GENG	Selection and Breeding Variety
k252	Jing Xuan 365	Jilin	GENG	Strain
k253	Qing Lin 898	Jilin	GENG	Selection and Breeding Variety
k254	Tong Yu 337	Jilin	GENG	Selection and Breeding Variety
k255	Chang Geng 730	Jilin	GENG	Selection and Breeding Variety
k256	Yan Geng 237	Lionlin	GENG	Selection and Breeding Variety
k257	Sui Geng 15	Heilongjiang	GENG	Selection and Breeding Variety
k258	Sui Geng 26	Heilongjiang	GENG	Selection and Breeding Variety
k259	Chang Bai 5	Jilin	GENG	Selection and Breeding Variety
k260	Hui Geng Xiang 1	Lionlin	GENG	Strain
k261	Song 804	Heilongjiang	GENG	Strain
k262	Jiu Feng Geng 1	Lionlin	GENG	Strain
k263	Jing Geng 3	Beijing	GENG	Selection and Breeding Variety
k264	Jin Yuan 88	Tianjin	GENG	Selection and Breeding Variety
k265	Jin Nuo 517	Tianjin	GENG	Selection and Breeding Variety
k266	Jin Sui 22	Hebei	GENG	Selection and Breeding Variety
k267	Qing Xiang Dao 17	Hebei	GENG	Selection and Breeding Variety
k268	Bin Dao K1	Hebei	GENG	Selection and Breeding Variety
k269	Dong Fu 114	Heilongjiang	GENG	Selection and Breeding Variety
k270	Geng You 1	Heilongjiang	GENG	Strain
k271	Zhong Ke 804	Heilongjiang	GENG	Selection and Breeding Variety
k272	Nan Geng 55	Jiangsu	GENG	Selection and Breeding Variety
k273	Jia Gou Xiang Dao	Anhui	GENG	Local varieties
k274	Ai Gan Nuo Dao	Anhui	XIAN	Local varieties
k275	Fu Xiang Zhan	Fujian	XIAN	Approved variety
